# Supplementary material for: Natural History of DNA-Dependent DNA Polymerases: Multiple Pathways to the Origins of DNA
Source: Viruses. 2023 Mar 14;15(3):749. doi: 10.3390/v15030749 (PMC10052633; doi:10.3390/v15030749)
Supplement: Supplementary file 1 [file viruses-15-00749-s001.zip]

Archive with 6 entries (6 files):
- Sequences - DNA Polymerase Family A.fasta
- Sequences - DNA Polymerase Family B.fasta
- Sequences - DNA Polymerase Family C.fasta
- Tree DNA Polymerase Family A.pdf
- Tree DNA Polymerase Family B.pdf
- Tree DNA Polymerase Family C.pdf
