# Supplementary material for: Natural History of DNA-Dependent DNA Polymerases: Multiple Pathways to the Origins of DNA
Source: Viruses. 2023 Mar 14;15(3):749. doi: 10.3390/v15030749 (PMC10052633; doi:10.3390/v15030749)
Supplement: Supplementary file 1 [file viruses-15-00749-s001.zip › Sequences - DNA Polymerase Family A.fasta]

>M._tuberculosis_DNA_PolA
MVTTASAPSEDRAKPTLMLLDGNSLAFRAFYALPAENFKTRGGLTTNAVYGFTAMLINLLRDEAPTHIAAAFDVSRQTFR
LQRYPEYKANRSSTPDEFAGQIDITKEVLGALGITVLSEPGFEADDLIATLATQAENEGYRVLVVTGDRDALQLVSDDVT
VLYPRKGVSELTRFTPEAVVEKYGLTPRQYPDFAALRGDPSDNLPGIPGVGEKTAAKWIAEYGSLRSLVDNVDAVRGKVG
DALRANLASVVRNRELTDLVRDVPLAQTPDTLRLQPWDRDHIHRLFDDLEFRVLRDRLFDTLAAAGGPEVDEGFDVRGGA
LAPGTVRQWLAEHAGDGRRAGLTVVGTHLPHGGDATGMAVAAADGEGAYLDTATLTPDDDAALAAWLADPAKPKALHEAK
AAVHDLAGRGWTLEGVTSDTALAAYLVRPGQRSFTLDDLSLRYLRRELRAETPQQQQLSLLDDDDTDAETIQTTILRARA
VIDLADALDAELARIDSTALLGEMELPVQRVLAKMESAGIAVDLPMLTELQSQFGDQIRDAAEAAYGVIGKQINLGSPKQ
LQVVLFDELGMPKTKRTKTGYTTDADALQSLFDKTGHPFLQHLLAHRDVTRLKVTVDGLLQAVAADGRIHTTFNQTIAAT
GRLSSTEPNLQNIPIRTDAGRRIRDAFVVGDGYAELMTADYSQIEMRIMAHLSGDEGLIEAFNTGEDLHSFVASRAFGVP
IDEVTGELRRRVKAMSYGLAYGLSAYGLSQQLKISTEEANEQMDAYFARFGGVRDYLRAVVERARKDGYTSTVLGRRRYL
PELDSSNRQVREAAERAALNAPIQGSAADIIKVAMIQVDKALNEAQLASRMLLQVHDELLFEIAPGERERVEALVRDKMG
GAYPLDVPLEVSVGYGRSWDAAAH
>M._austroafricanum_DNA_PolA
MSPAKTASETKAGKPDTSEKPTLMLLDGNSLAFRAFYALPAENFKTKSGLTTNAVYGFTAMLINLLRDEQPTHIAAAFDV
SRQTFRKDKYPEYKEGRSATPDEFRGQIDITKEVLGALGITVLAEPGFEADDIIATLATQAENEGHRVLVVTGDRDSLQL
VSDDVTVLYPRKGVSELTRFTPEAVQEKYGLTPAQYPDFAALRGDPSDNLPGIPGVGEKTATKWIAEYGSLQSLVDNVDK
VKGKVGDALRAHLSSVVLNRELTDLVKDVPLAHTPDTLRMQPWDRDQIHRLFDDLEFRVLRDRLFDTLASADPEVEEGFE
VRGEALEPGTLAAWLAEHSNGQRFGVAVVGNHLAFDSDATAVALVASDGDGRYIDTTRLDPEDEKALASWLADPDAPKAL
HEAKLAMHDLQGRGWTLAGVTSDTALAAYLVRPGQRSFALDDLSLRYLKRELRADNPEQQQLSLLDDSDAVDDQAVQTLL
LRAGAVVDLADALDEELARIDSSALLGSMELPVQRVLAQLETVGIAVDLAMLSELQSEFAGQIRDAAEAAYAVIGKQINL
GSPKQLQVVLFDELEMPKTKRTKTGYTTDADALQSLFDKTGHPFLQHLLAHRDATRLKVTVDGLLNSVAADGRIHTTFNQ
TIAATGRLSSTEPNLQNIPIRTEAGRRIRDGFVVGEGYADLMTADYSQIEMRIMAHLSKDAGLIEAFNTGEDLHSFVASR
AFSVPLDEVTPELRRRVKAMSYGLAYGLSAYGLSQQLKISTEEAKEQMEQYFARFGGVRDYLRDVVDQARKDGYTSTVFG
RRRYLPELDSSNRQVREAAERAALNAPIQGSAADIIKVAMINVDQAIKEAGLSSRMLLQVHDELLFEVADGERDALDALV
REHMGSAYRLDVPLEVSVGYGRSWDSAAH
>M._abscessus_DNA_PolA
MTAPATKTGTKQPTLLLLDGNSLAFRAFYALPAENFKTQSGLTTNAVYGFTSMLINLLRDEAPTHVAAAFDVSRKTFRSE
RYPEYKATRSATPDEFRGQIDITKEVLQALGITVLAEEGFEADDIIATLATQGQAEGFKVFVVTGDRDSLQLVNEDVTVL
YPRKGVSDLTRFTPEAVVEKYGLTPSQYPDFAALRGDPSDNLPGIPGVGEKTASKWILEYGSLQELVDKADTVRGKVGDS
LRANLASVILNRELTDLVRTVPLPYVPAQLALAPWDRDQIHRLFDDLEFRVLRDRLFETLEAVEPEVDEGFQLAGQALEP
GTVAAWLAEHTGDGRRSGLAVVGTYTPYDGDATAVAIASADGDGAYIDTTTVTPDDEAVLAEWLGDAARPKALHEAKQAI
HALAGRGWELGGVTSDTALAAYLVRPGQRSFALDDLSLRYLRRELRAEDDGEQQLSLLDEDGAGDAKAAQAQMLRARAVI
DLADALDVELERIESAGLLTDMELPVQRVLAGLESVGIAVDTDHLSSLQNQFATGIREAADAAYAVIGKQINLGSPKQLQ
VVLFDELGMPKTKKTKTGYTTDADALQTLFDKTGHPFLEHLLTHRDVTRLKVTVDGLLKSVAADGRIHTTFNQTIAATGR
LSSTEPNLQNIPVRTEAGREIRDGFVVGAGYRELMTVDYSQIEMRIMAHLSADEGLIEAFNTGEDLHSFVAARAFGVPID
EVTAELRRRVKAMSYGLAYGLSAYGLATQLKISNDEAKEQMDQYFSRFGGVRDYLRAVVDQARKDGYTSTVLGRRRYLPD
LDSGDRLRREAAERAALNAPIQGSAADIIKVAMITTDKALRDKGLRSRMLLQVHDELLFEVAEGERESLEALVRKTMGSA
YPLDVPLEVSVGYGRSWDAAAH
>R._cavernicola_DNA_PolA
MSPATSTGQSSAKVQTEESKQPVLMLLDGHSIAFRAFFALPAENFKTTSGQTTNAVYGFTSMLINILRDEQPTHIAAAFD
VSRQTFRAEAYPEYKANRSSAPDEFKGQVELTKDVLGALGIPVMAEAGFEADDIIATLTTQAVPLGYRVLVVTGDRDAIQ
LVNDNVTVLYPRKGVSELTRFTPDEVFTKYGLTPAQYPDFAALRGDPSDNLPGIPGVGEKTATKWIKEYGNLETLVDRVD
EVRGKVGDALRANLSSVLLNRQLTEMVRDVPLPYTPEQLEHGAWDRDKIHQLFDDLEFRVLRDRLFETLASAEPEADEGF
EISGGAIGAGEVSGWLDKHASTGERHGVSIVGTTTPFGGDVKAITIAASDGEGGYIDVAGLDPEDEKALGAWLADAGQPK
ALHEAKAATHALGGRGWKLNGLTTDTALAAYLVRPGQRSFNLDDLSLRYLRRELRVEKPEEAQLSLLDDEEQLDTAVAEA
EILRAQAVADLADALDAELEQIESTALLSEMELPLSGVLGTLESDGIAVDTAHLHDLQSTFAEQISSAANSAYDVIGKQV
NLGSPKQLQVVLFDELEMPKTKRTKTGYTTDADALQGLFEKTSHPFLEHLLAHRDATRLKVTVDGLLKSVADDGRIHTTF
NQTIAATGRLSSTEPNLQNIPIRTDAGRQIRDGFVVGDGFDMLMTADYSQIEMRIMAHLSRDEGLIEAFNTGEDLHTFVG
SKAFGVPIEEVTPELRRRVKAMSYGLAYGLSAYGLSAQLKISTDEAKEQMETYFSRFGGVRDYLRDAVDQARKVGYTSTL
FGRRRYLPDLNSDNRQRRDVAERAALNAPIQGTAADIIKVAMINVQQALADAKLKSRMLLQIHDELLFEVVAAEREAVEK
LVRDEMASAIELSVPMEVSVGTGRSWDAAAH
>N._macrotermitis_DNA_PolA
MSVAVPRLCAVTSATSDQRPSTVPAASDGERPTLLLLDGHSLAYRAFFALPADNFKTVTGQTTNAVYGFTAMLINLLRDE
KPTHVAAAFDVSRKTFRTEAYPEYKANRSQTPDEFRGQVEITKEVLGALGIPVMAIDGYEADDVLATLTTQAVPQGFRVL
IVTGDRDSLQLVNDDVTVLYPKKGVSELTRFTPEAVQEKYGLTPTQYPDFAALRGDPSDNLPGIPGVGEKTAAKWVREYG
DLNTLVERVDQVKGKVGDALRANLSSVVLNRQLTEMVKDVALPYTPDQLAQQPWDRDKIHQLFDDLEFRVLRDRLFDTLA
APEPEADGGFEISGGAIEPGAVTDWLAEHAETGVRHGISVVGTGTPVHGDVTAIAISAADGEGGYFDAVALTPEDEAALG
AWLADPAVPKVVHEAKAAMHALRGRGWRLAGLVSDTALAAYLVRPGQRTFNLDDLSLRYLSRELRVESDEQPQLSLLDEE
GSVDAELAQTEILRARAVADLAEALGAELERIESTRLLTEMELPLLGVLAELEEAGIAVDVAELEQLQSEFADRVADAAS
AAYGVIGKQINLGSPKQLQVVLFDELEMPKTKRTKTGYTTDADALESLFEKTQHPFLEHLLAHRDATRLKVTVDGLLKSV
ADDGRIHTTFNQTVAATGRLSSTEPNLQNIPIRTDTGRRIRDTFVVGPGCESLMTADYSQIEMRIMAHLSKDEGLIEAFN
SGEDLHNFVASKAFDIPITEVNPELRRRIKAMSYGLAYGLSAYGLSQQLKISAEEAKAQMDVYFSRFGAIRDYLHEAVEQ
ARKVGYTETLFGRRRYLPDLDSSNRQRREAAERMALNAPIQGTAADIIKVAMINVQAAIKDAGLASRTLLQIHDELLFEV
APGEREQLEALAREHMSKAIELSVPLEVSVGVGHSWDAAAH
>A._kunmingensis_DNA_PolA
MSPATSTGPRPSDATSEGTAKQPTLMLLDGHSLAFRAFFALPAENFKTVSGQTTNAVYGFTSMLINLLRDEQPTHIAAAF
DVSRQTFRAEAYAEYKANRSSPPDEFRGQVEITKDVLGALGIPVMAEAGFEADDIIATVATQAEPLGYRVLIVTGDRDAI
QLVNDNVTVLYPRKGVSDMWRFTPESVQERYGLTPKQYPDYAALRGDPSDNLPGIPGVGEKTAAKWIREFGDLTALVDRV
DEVKGKVGDALRANLSSVLLNRQLTEMVRDMSLPYTPEQLEHGGWDRDKIHQLFDDLEFRVLRDRLFETLVSAEPEADEG
FEISGGAIAPGEVADWLAEHASTGARHGISIVGTGTPFGGDVTALAIAASGGEGGYLEVAGLTPEDEKALAAWLADAGQP
KAVHEAKFAMHALRGRGWTLEGLSSDTALAAYLVRPGQRTFNLDDLSLRYLKRELRVDKPDQGQMSLLDDEDDLTTATAE
TEILRAQAVLDLADAMDGELSQIESTPLLAEMELPLLTVLARLEEFGIAVDLDHLHDLQSGFAAQVAEAANAAYEVIGKQ
INLGSPKQLQVVLFDELEMPKTKRTKTGYTTDADALQTLFEKTEHPFLEHLLAHRDATRLKVTVDGLLKSVSDDGRIHTT
FNQTIAATGRLSSTEPNLQNIPIRTDAGRRIRQAFVVGDGYDTLMTADYSQIEMRIMAHVSGDAGLIEAFNSGEDLHSFV
ASKAFGIPISDVTPELRRRVKAMSYGLAYGLSAYGLSAQLRISTEEAKDQMETYFARFGGVRDYLHEVVEQARKTGYTET
LFGRRRYLPDLDSSNRQRRETAERAALNAPIQGTAADIIKVAMINVANAVTEAGLQSRMLLQIHDELLFEVVESERDVIE
RLVRDEMGSAIEMSVPLDVSVGFGANWDSAAH
>M._brevis_DNA_PolA
MSPATASANASTTSPSDDRPTLMLIDGHSVAYRAFYALPADNFKTTSGQTTNAVYGFTSMLINLLRDESPTHVATAFDVS
RATFRTEAYPEYKANRLRTPDEFAGQIDLIKDVLGAMGIPVMAEAGYEADDIIATMVTRALPLDYRILVVTGDRDSIQLV
NDDVTVLYPRKGVSDLTRFTPEQVQEKYGLTPTQYPDFAALRGDPSDNLPGIPGVGEKTAAKWIREYGTLENLVDKVDTV
RGKVGESLRANLSSVVLNRQLTEMVRDLALPYTPDQLELTGWDRERIHRLFDDLEFRVLRDRLFETLSSAEPEVDAGFDV
RGGIAEPGTIAAWLAAHAGPGARSGLSVQGTKVVFGGDTDAIAVAAPDGEGTYVDVTTLTEQDEAALADWLANEDVPKAV
HDAKWAIHALAGRGWTLGGVSSDTALAAYLVRPGQRSFALDDLSIRYLKRELRVEDDGAQQLSLLEAEDQAETARAEAQI
VAGRAVADLADVLDTELTSIESASLLTDMELPLLRVLAGVESTGIAVDTDHLEDLQKRFAAGVARASEDAYAVIGKQINL
GSPKQLQTVLFDELDMPKTKRTKTGYTTDADALAGLYEKTEHPFLKHLLEHRDATRLKVTVDGLLKAVSDDGRIHTTFNQ
TIAATGRLSSTDPNLQNIPVKTEAGREIREAFVVGDGFESLMTADYSQIEMRIMAHLSGDEGLIEAFNTGEDLHNFVAAR
AFGVPIEEITPELRRRVKAMSYGLAYGLSAYGLSTQLKISTDEAKEQMEAYFGRFGGVRDYLHRVVEDARKVGYTSTLFG
RRRYLPDLTSDNRQRREVAERAALNAPIQGTAADIIKMAMIDVDRALREAGLRSRMLLQVHDELVFEVAESEREELEALV
RAQMAAPITMTVPLEVSVGTGRTWDAAAH
>P._subtropica_DNA_PolA
MSPATTPSPATTSADATVSASEKPTLMLLDGHSLAYRAFFALPAENFKTQSGQPTNAVYGFTSMLINLLRDEQPSHVAAA
FDVSRQTFRSEAFPEYKANRSKTPDEFKGQVEIAKDVLAAMGIPVMAIEGFEADDVIATLTTQAAALGYRVLVVTGDRDA
LQLVTDDVTVLYPRKGVSELTRFTPEAVEEKYGLTPRQYPDYAALRGDPSDNLPGIPGVGEKTAAKWIREYGSLENLVTD
IDKVRGKVGDSLRANVNSVLLNRHLTEMVRDVALPYTPDQLALAPWDRDRIHALFDDLEFKVLRDRLFATLSSAEPEAEE
GFEVRGRALEPGEVTAWLAEHASTGLRHGLSIVGTSAPYGGDVTAIAVAASDGEGAYISTTTVTPDDEAALAAWLADPQQ
PKALHEAKRAVHALRGRGWTLAGVTSDTALAAYLVRPGQRSFALDDLSLRYLKRELRVEESGQQQLSLLDDTDAADAEAA
ESENLRARAVVDLAAALDVELAGIEGVGLLADMELPLLAVLAELESTGIAVDTDHLHDLQSTFAARVADAAESAYEVIGK
QINLGSPKQLQVVLFDELEMPKTKKTKTGYTTDAAALESLFEKTQHPFLEHLLAHRDATRLKVTVDGLLKTVADDGRIHT
TFNQTVAATGRLSSTEPNLQNIPVRTDAGRQIRDGFVVGAGYETLLTADYSQIEMRIMAHLSRDEGLIEAFNTGEDLHSF
VGSRAFGVPIEEVTPELRRRVKAMSYGLAYGLSAFGLAAQLKISTDEARQQMDAYFARFGGVRDYLHEVVEQARKVGYTE
TLFGRRRYLPDLISDNRQRREVAERAALNAPIQGTAADIIKVAMIDVQKGLQEAGLASRMLLQVHDELVLEVASGEREQV
EALVREKMASAIELSVPLEVSVGTGRSWDAAAH
>N._seriolae_DNA_PolA
MTPASTDQRPVVSASASGEQQPTLLLLDGHSLAYRAFFALPAENFKTHGGQTTNAVYGFTAMLINLLRDEKPTHVAAAFD
VSRKTFRTEAYPEYKANRSTTPDEFKGQVETTQEVLGALGIPVMAIDGFEADDVIATLTTQAVPEGFKVLIVTGDRDSLQ
LVNENVTVLYPKKGVSELTRFTPAAVEEKYGLTPQQYPDFAALRGDPSDNLPGIPGVGEKTAAKWVREYGDLATLVDQVD
KVKGTVGDALRANLSSVVLNRQLTEMVKDVALPYTPDQLAMQPWDRDKIHRLFDELEFRVLRDRLFDTLAPVEPEAEAGF
EISGSALAAGAVSDWLAEHAKAGVRHGVSVVGTGSPIHGDTQAIALAAADGEGAYIDVHTLTPEDEKALGAWLADAEVPK
ALHEAKTAMHALRGRGWQLGGLTSDTALAAYLILPGQRTFNLEDLSLRYLSRELRVDNGGETQLSLLDDEEQVDAEVANA
QMLRARAVSDLADAFDAELERIESTALLRDMELPLLGVLADLEAAGIAVDSGQLEELQREFADRVAEAANSAYDVIGKQI
NLGSPKQLQVVLFDELDMPKTKRTKTGYTTDADALESLYEKTQHPFLQHLLEHRDATRLKVTVDGLLKSVADDGRIHTTF
NQTVAATGRLSSTEPNLQNIPIRTDMGRRIRDTFVVGSNGTAFESLMTADYSQIEMRIMAHLSKDEGLIEAFNSGEDLHN
FVASKAFDIPISEVDPELRRRIKAMSYGLAYGLSAYGLSQQLKISADEAKVQMDIYFNRFGAIRDYLRDAVEQARKVGYT
ETLFGRRRYLPDLDSSNRQRREAAERMALNAPIQGTAADIIKVAMIDTQQAIRAAGLKSRMLLQIHDELVFEVAPGERDQ
LESLAREHMSNAIDLSVPLEVSVGVGRSWDSAAH
>R._qingshengii_DNA_PolA
MSPTTTTRSSTSTASAGTTGKADDRPLLMLLDGHSLAFRAFYALPAENFKTHSGQATNAVYGFTSMLINLLRDEQPTHLA
AAFDVSRQTFRADLFPEYKAQRAKAPDEFKGQIDITKDVLGALGIPVMAEEGFEADDVIATLTTQAEALGYRVLVVTGDR
DSLQLVTDNVTVLYPKKGVSELTRFTPTAVEEKYSLTPSQYPDFAALRGDPSDNLPGIPGVGEKTATKWIREYGDLQGLV
DNVDKVRGKVGDSLRENLANVLLNRQLTEMVRDVPLPYTPEQLVLAPWDREKIHALFDDLEFKVLRDRLFATLSSSEPEA
EEGFEVSGDALAPGAVAAWLDAHARTGERHGVTVLGTRTPFAGDVTALAIAASDGECAYIAASTATPEDEAALGDWLADA
SQPKALHEAKWAIHALRGRGWTLGGLTSDTALAAYLVRPGQRTFNLDDLSLRYLKRELRAETSGQEQLSLLDDTEQLDAE
AAETAMLSAQAVLDLAAALDTELESIESKSLLSDMELPLTIELAQIEATGIAVDSAHLHDLQSRFASQVADAANSAYEVI
DKQINLGSPKQLQVVLFEELDMPKTKKTKTGYTTDAEALQGLFDKTGHPFLEHLLAHRDATRMKVTVDGLLKAVAEDGRI
HTTFNQTVAATGRLSSTDPNLQNIPVRNDAGREIRDGFVVGQGFDVLLTADYSQIEMRIMAHVSGDEGLIEAFNTGEDLH
SFVGSRAFGVPIEEVTPELRRRVKAMSYGLAYGLSAYGLASQLKISTEEAKQQMDAYFARFGGVRDYLHAVVEQARKDGY
TSTLYGRRRYLPDLNSDNRQRREVAERAALNAPIQGTAADIIKVAMINVQKALADAGLKSRMLLQVHDELVLEVVASELE
EVTALVRDKMATAIELSVPLDVSVGTGRSWDSAAH
>G._amylolytica_DNA_PolA
MSKKLLYLLDGMALAYRAHFAFINSRLKNSEGIPTGPVLGFANTLQKMLDEKEPTHIAVAWDTHAPTFRHEKDEEYKAHR
PPQPEELKIGIPLIKEMVEAWGIQNLEQDGYEADDIIGTIANGANADDVDVMMVTPDKDFMQLVHDHIHMMKPDNNNGGF
DIIDREGVKDYFGVYPEQVIDVLAMIGDSADNIPGVPGIGKKGAPKLIKKYGSLEAAIEDAPNIKGKRAREGLTEFGDQA
LHAKEMVTIKTDVPDTVEWEELEWTGPDKKQLGLFFKRMEFRTLTKKYLGEEGPVANKEGDQVDLFGSFKEEAPKQELDE
EKVNYVLLDTIDKVKGLVDEYKDEEHFCFDTETDSADPVTASMVGISLTATPGTAYYIPVNVEGGLDENEVAEALRPLFE
NDHILKIAHNYKFDFMILKRAGLEVKGNAFDTMIAAYLIDANQRLKMDELSKSLLNYKPVPIEDLIGKGKKQKSMADLKV
EDVYLYACEDADITLRLYEILNERLKNDELLEIAYKVDFPLMEVLADMELKGIRLDTEMLNTFSDELEKDLKELEEQIYD
KAGEEFNINSPQQLGTILFDKMGLPAGKKTKTGQYSTAESVLTNLAPKYEMPSLILDYRQLTKLKSTYVDALPDLVVEET
GRVHTEFNQSVAATGRLSSSNPNLQNIPIRTKRGREIRKAFVAEDGFRLMSADYSQVELRVIAHISEDKAMIEAFKNDED
IHARTAKEVFDLESLDDVTPDQRRKAKEVNFGIPYGVSAYGLASRLGIENDEGKQMIDQYFERFPNILKYINDTKEFARE
RGYVKTMLGRRRYIPDIKASNWNVRGFAERTAINMPIQGTAADIIKLAMIEIHHWLIENDKKSRMLLQVHDELIFEIHES
EMDEVPDKITEIMEHAVELDVPLKVEAGIADNWLEAH
>Rhodohalobacter_sp._DNA_PolA
MSKKKLFLLDGMALAYRAHFAFINSRLKNSEGIPTGPILGFANTVEKMLEEDKPTHIAVAWDTHEPTFRHKMDEEYKANR
PPQPEELKVGIPLMKEMLKAWGIPCIEQHGYEADDIIGTIANGANADDVDVMLVTPDKDFMQLVHDHIKMMKPDNKDGGF
NIIDREGVKDYFGVYPEQVIDVLAMIGDTSDNIPGVPGIGKKGAPKLIKKYGSLAAAIQDAPNISGKRAREGLTEFADQA
LLAKEMVTIKTDVPDVEDWEKLEWKGPDNKKLGLFFKRMEFRTLTRKYLGEQGPVAEKSGDQVDLFGSFKEEAPKQELDE
EKVNYELINTIEKLKKVVQIFQDKSEFCFDTETDGPDPVIANLVGIALSAMPGSGYYVPVNVEGGLDEREVIDIIRPVFE
NPDSIKIAHNYKFDYLILSRAGIDIKGKAFDTMVAAYLVDATQKLKMDELSKGLLNYKPVPIEELIGKGKAQKSMADLSP
DDVYLYACEDADITLRLHEILSKQLKKDELEEIAFNVDFPLMEVLADMEYKGVKLDTEMLAGFSKELESDLLELEKEIYE
KAGEEFNINSPQQLGVILFEKLELPAGKKTKTGQYSTAESVLTNLAAKYEMPSLILDYRQLTKLKSTYVDALPALIKPET
GRVHTDFNQSVAATGRLASSNPNLQNIPIRTERGREIRKAFIAEEGYKLMSADYSQVELRVIAHIAQDQAMIEAFINDED
IHSRTAKEIFSLDSIDEVTPDHRRKAKEVNFGIPYGVSAYGLASRLGIENSEGKEMIDQYFERFPKILTYINDTKAFARE
HGYVKTMMGRRRYIPDIKSGNWNVRGFAERVAINMPIQGTAADIIKLAMINIHNWLEENQKQSRMLLQVHDELVFEIHES
ELDEVPAKIQELMESAVDLVVPLKVDTGIGENWLEAH
>F._salinus_DNA_PolA
MSKSLLFLLDGMALAYRSHYAFINSNLQNSEGIPTGPIMGFANTLEKLLDEHEPSHIAVVWDTDAPTFRHKMDEDYKANR
PPQPEELTVGIPLIKEMLDYYGIENIEQDGFEADDIIGTIADRANAEDVDVFLVTPDKDFMQLVHDHITMYKPDNQEGGF
NLIDREGVKDYFGVYPEKVIDVLAILGDKSDNIPGVKGIGKKGAPKLINKYGTLEAAIEDAPNMSSKRHREGLQEYEEEA
LHAKEMVTIKTDVPNTINWEDLDWDGAHDEELGEFFKRMEFRRLTKQYLGEEIERSMDKKSEPADENQGDLFVSDDEGSS
SSLDHYEEEEVKYQLIDTAEELKDLVAELQGSGTLCFDTETDGIDPIENDLVGISLSVEQGTAYYVPVNVEGGIDLDEAR
SLLEPLFTNEESLKVAHNFKFDYMMLRRAGLDVKGQAFDTMIAGYLLDADQKLKMDKLTQKYLNYETIEITELIGEGRKQ
KTMDELDPSEITVYACEDADITLQLYKVLSEALAEDDLTEIAETLEFPLMEVLAKMELDGILVDRSMLEDFSGTLREDLL
EIEEKIYEKAGTEFNINSPKQLGEVLFDRMGLPPGKKTKTGQYSTAESVLKKLAADYEMPDLILEYRALKKLKSTYVDAL
PKLINEETGRIHTDFNQTIAATGRLTSSNPNLQNIPIRTKRGREIRKAFVAPEGMQLLSADYSQVELRVIASMSGDENMI
EAFKNDEDIHSRTAKEIFDLESIDNVTSDHRRKAKEVNFGIPYGVSAYGLANRLGISNDEGKKMIDQYFERFPGILEYIN
ETKEFAKEHGYVKTLMGRRRYIPQINAGNWNVRSYAERTAINMPIQGTAADIIKQAMIDIQRYLEEHQLETNMLLQVHDE
LIFEVPDQECDTTPAKLKELMEAAYELSCPLKVDMGLADDWLEAH
>C._rubra_DNA_PolA
MSSKGDKKLFLLDAMALIYRAHFAFSKNPRINSKGLNTGIMMGFTNTLLEVLEKQKPTHIAVAFDTKAPTFRHTQFEAYK
ANRLEQPEDIEIGTPWVKQIVQAFNIPVLEMDGYEADDIIGTIAKKAERTSFEVYMMTPDKDYGQLVEDHIFLYKPAFMG
NGVEIMGPKEVCEKWDIEHVDQVRDILGLMGDAVDNIPGIPGIGEKTAVKLLKEFGTLENLLQNTDKLKGKQKENVENFA
QQGLLSKELATVKIDVPVDFDEVALRYDGPDEEKLKAIFAELEFRTLTQRVFGEKMKKPQVKVSEQLGLFAGMEEVETEE
VVIESPLPEPVLHDSILTTAHDYHKVEGEEGIKELIQYLELQDEFCFDTETTSLNPNEAEMVGLSFAYVPGEAFYVPFPS
DQEKAKKQLELFRDVFENEAITKIGQNVKYDMLVLMNYGLKVRGKLYDTMLAHYLIEPEGKHSMDWLAQQYLNYKPVSIE
SLIGKKGKNQGNMRDVDVDEVVAYAAEDADVTLKLKQKFDPIIKTNGLEKLLNEVENPLIEVLADMEFEGVKIDTASLAD
LSTILDDESKEIEKRVYELAGVRFNLASPKQLGDVLFEKLKLDPKAKKTKTGQYATGEEVLSKLAGEHEIAQAILDYRQM
VKLKSTYVDALPTMINPKTGRVHTTYNQFVAATGRLSSINPNLQNIPIRTDRGREIRKAFVPRNKEYVLFAADYSQIELR
IMAAFSRDESMMEAFKNGRDIHAATAAKIFQVPLEEVTSDMRRKAKTANFGIIYGISAFGLSQRLNISRTEAKEIIDAYF
KEFPAVKAYMDDCIEKARKNEYVETLLGRRRYLRDINSRNMTMRGFAERNAINAPIQGSAADMIKVAMIHVHHWMKKENL
KSRMILQVHDELVFDAHKDEVELLEKEIPVLMAKAVKLEVPIVVETGTGENWLEAH
>E._arenosa_DNA_PolA
MSSSDKKKLFLLDAMALIYRAHFAFSKNPRINSKGLNTGIMLGFTNTLLEVIEKQQPSHLAVAFDTAAPTFRHEQFEAYK
ANRQEQPEDITIGIPWVKQIVNGFNIPILELDGYEADDIIGTIAKKAEYKDFEVFMMTPDKDYGQLVEEHIFLYKPAFMG
NAVDIMGPKEVCEKWEIEDPDQVRDILGLMGDAVDNIPGIPGIGEKTAKKLLKAYGTIEGLLEHTDELKGKQKENVVNFG
QQGLLSKELATIKQDVPIEFNPKDLSYDGPDEEKLKALFAELEFRTLTKRVFGENIKKPTVKVNEQLGLFTGPQDAVVEE
EEEDTEEVNPVPAPSQLDSVFSLAHDYHKVASLEDIQELVEYLEIQDELCFDTETTDLDPNRAELVGISFSYLSGEAFYI
PIPEDQEEAKKLLAPLKPVFENEKITKIGQNIKYDVLVLKNYGIEVKGTFYDTMLAHYLIEPEGKHGMDWLAEHYLNYKP
VSIESLIGKKGKNQGNMRDVDVDKVVEYASEDADITLQLAQKLNPDLQDRGLEKLFYEVETPLIPVLAAMEFEGVRLDKE
SLADLSTSLEKEIVEIEKKVYELAGVKFNLASPKQLGEVLFVKMELDPKAKKTKTGQYATGEEVLSKLAPKHEIAQAILD
YRELVKLKNTYVDTLPTLINPKTGRIHTTYNQVVAATGRLSSVNPNLQNIPIRTERGREIRKAFVPRDEDHVILAADYSQ
IELRIMAAFSKDESMIEAFKNGRDIHSTTAAKIFQVPLDEVTSDMRRKAKTANFGIIYGISAFGLSQRLNISRTEAKEII
DAYFKEFPAVSEYMNDCIEKARKNEYVETLLGRRRYLRDINSRNATMRGYSERNAINAPIQGSAADMIKVAMIQVHRWME
EKQLKSKMILQVHDELVFDAHKDEVELLKNEIPKLMTEALTIDVPMQVEVGTGSDWLEAH
>T._mobilis_DNA_PolA
MSKKEKLFLLDGTALAYRAYYAFIGRPLVTSGGMNVSAIYGFTNSLIKILEEEKPDYIAVVFDSSEPTFRHQMHKEYKAT
REKMPEDMALQIQKLKEVIEAFNIPILEVPGYEADDVMGTLAKIAESKGIETYLVTGDKDFLQLVSPMIKIYKPTKGLAD
IEIVDVERVKKEWGVLPEQIVEVLGLMGDKVDNVPGIPGIGEKTAIQLIKEFGSIENLIKNVDKIPTQKIKENIKNYADS
AILSRALVTIKTDVPLNIDIYSLKAKEANREKLAELFYELEFKSLIKKLGLTSAVREVEEEKIEEKEKPIKYDSIKTKPH
EYHIIKTEEELKNLTEKLKSANLISFDTESTGINPLEAQLVGMSFAIKPGEAFYVPISIEISTGETLFETKKKKTDGIEL
ETVLKYVKPILENQQIKKCGQNLKYDILLTAKYGVWIEGISFDTMIAGYILNPESSHTLEVLAKEYLKYQVIPISQLIGE
GKNQRKISEIPIEKVAEYACEDADITLQLMEKLRAELERREQLKLCEEVEFPLVEVLAHMELSGVKIDVELLRDLSKELD
RMLDNLTHDIYNLAGVEFNINSPQQLSEVLFKKLKLPPVKTTKTGYSTDVEVLEELAKEHPIAERLLEYRQIQKLKSTYV
DALPKLVNPQTGKIHTSFNQTGTATGRLSSSDPNLQNIPIRTEIGREIRKAFIPSQPEWLILSADYSQIELRVMAHLSGD
ENLISAFRSGLDIHSSTAANVFGVRPEDVNYEMRRKAKEVNFGIMYGISPYGLSQRLGIPQPEAKKIIETYFQKFPKVKE
YIDKTIEEAKQNGYVSTLLGRRRYVPDINSRNRTVREFAERTAINMRIQGTAADLIKLAMVRIYNEMKKHKFKSKMILQV
HDELVFDVAPDEVEDLKEIVIDKMQNALQLDVPLVVDIGIGKNWYEAHE
>A._lacus_DNA_PolA
MSPKGDKKLFLLDAMALIYRAHFAFSKNPRINSKGLNTGIMLGFTNTLLEVLEKEKPTHIAVAFDTKAPTFRHIQFEAYK
ANRQEQPEDIEVGIPWVKQIVKAFNIPLLELDGFEADDIIGTIAKKAERTSFEVYMMTPDKDYGQLVEDHIYLYKPAFMG
NGVDIMGPKEVCAKWDIEHVDQVRDILGLMGDAVDNIPGIPGIGQKTAVKLLKEYGTIEELLNNTDQLKGKQKENVETFA
QQGLLSKELATINIEVPVNFDELDLRYDGPHEENLKALFAELEFRSLTQRVFGEKIKKPQVKVSEQLGLFTGVEESKVEE
DETVDEIPLPAIQLHDSILTSAHDYHKVDGEKAIKELIGYLELQDEFCFDTETTALNPNEAELVGLSFSYVPGEAFYIPF
PANQEEAKEKLELFRGIFENENITKIGQNVKYDLLVLKNYGMDVKGKLYDTMLAHYLIEPEGKHSMDWLAQQYLNYRPVS
IESLIGKKGKNQGNMRDVEVDEVVAYAAEDADITLKLKQEFDPIIKSNGLEKLLHEVENPLIRVLTDMEFEGVRIDTDSL
AEMSVLLEEESKEIEKRVYELAGEEFNLSSPKQLGEILFVKLQLDPKAKKTKTGQFATGEEVLSKMAGEHEIAEAILEFR
QMVKLKSTYVDALPTMINPKTGRVHTTYNQFVAATGRLSSINPNLQNIPIRTARGREIRKAFVPRDEDHVLLAADYSQIE
LRIMAAFSQDESMIEAFKNGRDIHATTAAKIFQVPLEEVTSDMRRKAKTANFGIIYGISAFGLGQRLSISRTEAKEIIDA
YFKEFPAVKEYMDNAIEKARKNEYVETILGRRRYLRDINSRNQTMRGFAERNAINAPIQGSAADMIKVAMIHVHDWMKKE
KLKSKMILQVHDELVFDAHKDEVELLQKEIPKLMANAVTIEVPLEVEVGIGSDWLQAH
>C._xiamenense_DNA_PolA
MAKGSKKLFLLDAMALIYRAHFAFSKNPRINSKGLNTGVMLGFTNTLLEVLEKEKPTHIAVVFDTHAPTFRHEQFEAYKA
NRQEQPEDIAVAIPWVKEIVQAFNIPTLELDGFEADDIIGTLAKKAERTSFTVYMMTPDKDYGQLVEDHIYLYKPAFMGN
AVDIMGPKEICDKWDIEKVDQVRDILGLMGDAVDNIPGIPGIGAKTAVKLLKQFGSVEELIKNTDQLKGKQKENVEKFAQ
QGILSKELATIIQDVPVEFDEKALTYEPPNEEKLKALFAELEFRTLTRRVFGEAIKKPSIKVDEQLGLFTGNEPAVAAEE
DQEPPIAVPDSLDSIFTRNHDYHLVAGAEAIRELVHYLLLQQEICFDTETTSINPNQAELVGISFAYLPGEAYYIPFPAE
RKAAEKILALLAPVFSSPEILKIGQNIKYDILVLMNYGIAVKGKLYDTMLAHYLIEPEGKHSMDWMAEQYLRYKPVSIES
LIGKKGKNQGNMRDVAPEEVAPYAAEDADITLLLKKELDPIVRENKLEKLLHEVESPLIEVLAAMEFEGVRIDTESLKEM
SGELETESRVIEKKVYELAGEQFNLSSPKQLGEILFVKLQLDPKAKKTKTGQYATGEEVLSKLAVEHEIAQAILDFRQLV
KLKSTYVDALPGLINPKTGRIHTTYNQFVAATGRLSSINPNLQNIPIRTERGREIRKAFVPRDADHLILAADYSQIELRI
MAAFSEDQSMIEAFEQGRDIHATTAAKIFQVPLEEVSGDMRRKAKTANFGIIYGISAFGLSQRLKIPRSEAKEIIDAYFK
EFPAVKDYMDQSIEKARKNEFVETILGRRRYLRDINSRNATMRGFAERNAINAPIQGSAADMIKVAMIQVHEWMVREKLR
SKMILQVHDELVFDAHKDEADLLKEKIPALMSGAIRFAVPLEAEVGVGNNWLEAH
>P._marinus_DNA_PolA
MPTKGDKKLFLLDAMALIYRAHFAFSKNPRINSKGLNTGVMLGFTNTLLEVLEKEKPTHIAVAFDTSAPTFRHEQFEAYK
ANRQEQPEDIEIAIPWVKQIVSAFNIPVIELDGFEADDIIGTLAKKAERSSFVVYMMTPDKDYGQLVEDHIYLYKPAFMG
NAVDIMGPKEICAKWDIEHVDQVRDILGLMGDSVDNIPGIPGIGEKTAVKLLKAYGSIEELLNHTDDLKGKQKENVVNFG
KQGILSKELATINQDVPIAFDEKELHYEGPDEEKLKALFAELEFRTLTKRVFGEAIKKPRMKVDEQLGLFTGEEDQEKVE
VAKAPFEEPNQGDQLNTKIHSYHKVEGEAPVKALIPYLLAQEELCFDTETTSVNAHEAELVGISFAYIPGEAFYLPFPKE
ENKAREILSWLKPVFEKEDIVIIGQNVKYDLIVLKNYGIEVKGKLYDTMLAHYLIEPEGKHSMDWLAQQYLNYKPVSIES
LIGKKGKNQGTMRDVDVDQVTDYAAEDADITLQLKHIFDPLIKSQKLEKLLNEVENPLIKVLLEMEHQGVKIDTKSLAEL
SKELEIESKEIEGKVYEMAGETFNLSSPKQLGEILFGKLDLDPKAKKTKTGQYATGEEVLSKMANEHPIAQAILDYRQLV
KLKSTYVDALPGLMNPKSGRIHTTYNQFVAATGRLSSINPNLQNIPIRTERGREIRKAFVPRDEEHLILAADYSQIELRI
MAAFSQDSSMIEAFKNGRDIHATTAAKIFQVGLEEVSGDMRRKAKTANFGIIYGISAFGLSQRLNIPRGEAKEIIDAYFK
EFPAVKEYMDNSIEKARKQEYVETILGRRRYLRDINSRNATMRGFAERNAINAPIQGSAADMIKVAMIRVHEWMKIEKLK
SKMILQVHDELVFDAQKEEIETIKSNIPELMSNAVDIGIPIVVETGTGKDWLEAH
>M._phycicola_DNA_PolA
MAQQKRLFLLDAYALIFRGYYALIKNPRINSKGQDTSAIMGFMNSLFDVIKRENPDHLAICFDKGGSHARKEMFEDYKAN
RDETPDVIRQSIPIIQDIIKAMHIPCVELEGLEADDIIGTLAKQAEKQNYQVFMVTPDKDFGQLVSENIFMYRPARMGNG
IEIWGIPEIQKRFGVERPEQVIDYLGMMGDASDNIPGLPGVGDKTAKKFIAQFDSMEGLLENTDQLKGKMKEKVIENAEL
GRLSKKLATIFTDCDVKFDEEQYELSKPDAEKVIEIFKDLEFRRLTEQFVKMYNEEGKISTQGLTTSDNKKTAKPTAGAG
QFSLFGGDASTENISAENIQGYLTIENTPHLYQHIEPGMATQLFLKKLMKQKSVCFDTETTSLNTHQAKLVGIAFSWEKG
KGFYLPIAEDAKKAQETVELLRPFFESEDIEKIGQNLKYDIKVMANYNIEVKGPLFDTMLAHYIINPDMRHNMDVLAETY
LNYQPVSIEKLIGKKGKNQKSMREVPVTEQTEYAAEDADITLQLKHFFTEELKDANNEKLFRDIEVPLLRVLAEMEIEGI
RLDKEFLKTLSNALNKDILQLEKTIYEEAGEEFNIASPKQLGEILFGKMKLVDKPKKTKTGQYSTGEEVLSYLAEEHQII
ADVLAYRGLVKLKNTYVDALPEQVEEKTGRIHTDYMQTVAATGRLSSNNPNLQNIPIRTERGREVRKAFIPRDENYVLLA
ADYSQIELRIIAALSKEETMIKAFKDGEDIHATTAAKVFNVPLEEVTREQRSNAKTVNFGIIYGVSAFGLSNQTDLSRAE
SKELIETYYKTYPRLRDYIDEQVEFAREHGYVSTVMGRRRYLKDINAKNGMVRSGAERNAVNAPIQGSAADIIKVAMINI
QKKLKGGNYKSKMLLQVHDELVFDVHKDELEELKPMIKSEMENAFQLEVPLDVELGIGQNWLEAH
>M._aeruginosa_DNA_PolA
MISAEQNKLFILIDGHSLAFRAYYAFAKSRSGPLRTSTGIPTSVCFGFLNSLLQLLETQKPTYLAVAFDLAVPSFRHEAD
VNYKANRQETPEEFRPDLTNLQSLLAAMNIPIVTSPGYEADDVLGTLAKQAGDNGYTVKILTGDRDLFQLVDEEKKTTVL
YLDINAVKSTSGQGYTEFNSQAVTEKLGVTPKQVVDFKALCGDKSDNIPGVRGIGEKTAIDLLKKYDNLDDIYTNLESIK
GMVKTKLLEGKPAAESSRYLAKISLDAPVSLEEDKFRLRGFDRRLVKALLERLELKKILQKLDQIQQHLGGTPTLELTSD
ADANQLSLFDLPPISPPVLIAPDIIDTIPKLDALLAKLTTFTNPHFPVAWDTETTDLNPRVAKLVGIGCCWGKELNAMAY
IPIGHQNGDNLNLEIVLEKLRPILASDNYPKVFQNAKFDIDVFYHQGITVKGLVFDTMVASYVLHPELTHNLEDLCDRYL
DGITSLSYKSLGIPGGKTIADLDITTTANYCGLDAYATYLLREKLQAELTKIPSLYQLFSEVESPLVMVLWQMENYGIKI
NINYLKNLSQQLERDLADIEKKAYESIGETFNLGSPKQLSEILFDRLALNRKKSRKTKTGYSTDQSVLEKLQGDHPLIDY
ILEHRTLSKLKSTYVDALPKLAEPKTARVHTDFNQTITSTGRLSSSNPNLQNIPVRSEFSRRIRQAFIPEDGYLLVSADY
SQIELRILAHLSQEPVLLEAYRSNQDVHKVTAQLLFDKGEITPEERSLGKTINFGVIYGMGAQKFARESKLTVEQGRKFI
EKYHQRYAQVFQYLENSKKQAIAQGYVETILGRRRYFNFDNPLLKRLRGLSLHDIDLDSLKLNNEEAQLLRSAANAPIQG
SSADIIKVAMVKLAEVLQNYRARLLLQVHDELVLEVPREEWPSLESKIKTTMEEAVSLTVPLLVEIKAGDNWMETK
>H._rivularis_DNA_PolA
MPTSLVSTPTNSETSPLFILIDGHSLAFRAYYAFATSRQGLLRTSSGIPTSVCFGFLNSLVQVIESQQPQYIAIAFDRGE
ATFRHDADVNYKANRKETPDDFLPDLKNLQELLMAFNLQIVTSAGYEADDVIGTLAKQASEAGYRVKIVSGDRDLFQLVD
LDKSISVLYVDRNTVRSSSANYTEFDPAAVEEKLGIKPYQVVDYKALCGDKSDNIPGVRGIGEKTAVKLLEEYGSLEGIY
QNLDKIQGAVKKKLEEGKQDAEHSRHLAQIVLNAPVEVKLEDCKLQGFDVKAVKPLLEKLELKTIITRLDKLQQQFGGKS
TQQLSLFEQSNSSVKTSKQTGSPSSISPQIIDTQEKLTGLIARLKTHTDPEQPVAWDTETTSINPREAKLVGIGCCWGEK
PTDIAYIPVCHSDGICLEAKEVLEALRPILESSRYPKVFQNTKFDRNVFWKHGIKLAGVVFDTMLASYVIHPELSHKLSD
ICDRYLSEICSQDYNNLGIPKGKNIGDLDIQTVANYCGMDAYVTFLLMPKLKAELEKNPELYKLLLDIELPLEPVLAAME
TRGIRIDVDYLKEFSVKLERDLQAIEQQIYEEAGEKFNLGSPKKLSEVLFDKLGLNSKKSRKMKTGYSTDRAILEKLQGD
HPIIDKILEHRTLAKLKSTYVDALPQLVSPDTKRIHTDFNQTITATGRLSSSNPNLQNIPIRTEFSRQIRKAFIPEEGWL
LVSADYSQIELRILAHLCQEPLLVEAYRQGEDVHSVTAKVMFNTNKITPEQRNLGKTINFGVIYGMGAHRFARSSGLSVE
IGKDFIEKYRQKYAQVFTYLEGVKKEAIAKGYVTTIFGRRRYFDFANENLQKLRGSNPEEIDLDALKLSNTDAQLLRAAA
NAPIQGSSADIIKIAMVKLHKILQDYQARLLLQVHDELVFEVPPTEWEELQPKIKFTMENAVELTVPLVVEVRAGKNWME
AK
>A._hegewaldii_DAN_PolA
MTSHSDLMILIDGHSLAFRAYYAFSNSRQGTLRTSNGIPTSVCFGFINSLTQVIESQRPKYIVVAFDLQEPSFRHQADEK
YKATRKETPEEFITDLENLKSLLSALNLQIITAVGYEADDVLGTLAQKASKEGYKVKILTGDRDLFQLVDSQKNISVLYL
SRNFRNPLDSGYTEFDELAVEGKLGVKPTQVVDYKALCGDTSDNIPGVKGIGEKTAVKLLQEYETLDNIYQNIEKIQGSL
KTKLVTGKEDAKQSRFLAQLMNEIPIEINLKDCLLKGFDTQQVKPILEKLELKTFIKKIEQLQESFGGTIETLSQEEPAQ
QQLSIFPQVTTTIVKTDETTEKESEQISIQPQIIDTPEKLNTLINHLKKYQNSQFPVAWDTETTSLKPRKSILVGIGCCW
GTQLTDIAYIPLHHTQGNNLAHVEVLNALREILESDDYPKAFQNTKFDRLVLKHQGINLVGVVFDTMLASYVLHPEKSHN
LSDLSERYLSKIQSKSYKQLAIPKGKSIADLDIITVADYCGMDAYATYNLVAKLQAELEQVPELSKLLSEVEQPLEAVLA
AMEDQGVRLNVPYLKDFSQQLEKTLQELEIKAYEAAGETFNLASPKQLSDLLFVKLGLNTKKTRKIKTGYSTDHATLEKL
QGDHPVIDYILEQRTLAKLKSTYVDALPKLIEPKTNRVHTDFNQTVTTTGRLSSSNPNLQNIPIRSEFSRRIRQAFIPDD
GYLLVSADYSQIELRILAHLCQEPVLVEAYRKGEDVHAVTAKLIFEKDQVTPLERNLGKTINFGVIYGMGAQRFARESGL
SVAQGKEFIEKYQERYAKVFKYLERVKKEAISLGYVQTILGRRRYFDFSSDLLSKFKGHPIESINLDELKIHYEEAQLLR
AAANAPIQGSSADIIKIAMIKLHSILQNYQAKLLLQVHDELVLEVPVDEWQELEPKIKATMENAVLLSIPLVVEVNVGKN
WMEAK
>C._watsonii_DNA_PolA
MPNPCNLPLLLLIDGHSLAFRAYYAFAKARRGPLRTSTGIPTSICFGFLNSLIQVIKLEKPEYIAIAFDSSEPTFRHEAD
VNYKADRKETPEDFIPDIQNLQRLLEALNITIITAPGYEADDILGTVANRGTENGYRVKIVTGDRDLFQLVNDQNNLSVL
YLERNAVRSSSGEGYTEFKFDDVTEKMGIKPTQVIDYKALCGDKSDNIPGIRGIGDKTAVKLLNEYETLDEVYNNIEAIK
GANKKKLKEGKKEAEHSQFLAKIVTDAPLDFEIENCELKGFNFDAVKPILENLELKKFVKEINQLQEHFGGNITLEFHDK
IDRSETHQLSLFDSSSTQVETVNKIEEEKKESLIKPQIITEIEQLEELVNKLVTYTNGNIPVAWDTETTALNPREAELVG
IGCCWGNKPTDIAYIPIAHKQGKQLRKEQVFDRLQSILESNNYPKVFQNTKFDRLIFKHQGINLDGVVLDTMLASYVLHP
EKSHKLSELCEQYLEGITSLDYKDLGIGKKQTIADLDIETVAEYCGMDAYATFLLVEPLKNELKPLSTLDKLLLEVEQPL
EPVLAIMEDTGIIIDSEYLGKLSKELEQHLLSLEENAYQAAGEKFNLGSPKQLGHILFEKLELNRKKSRKTKTGYSTDHA
TLEKLKGDHPIIDYILEYRTLSKLKSTYIDALPELVDKIDQRIHTNFNQSVTATGRLSSSNPNLQNIPIRTEFSRRIRQA
FIPQQDWLLVSADYSQIELRILAHLSQEQVLLNAYKNADDVHSVTARLLFDKEEITPQERTLGKTINFGVIYGMGSQRFA
REAGVSAVEGKEFINKYRQRYAKVFDYLESMKKEAIANGYVTTILGRRRYFNFFDDNLYRFRGHDPQNIDLNKININYND
SQLLRAAANAPIQGSSADIIKIAMVKIQEILDNYQANLLLQVHDELVFEIPHQEWEELEDKIKETMENAVTLTVPLVVEI
NTGKNWMEAK
>C._siderophila_DNA_PolA
MSQAFTSTVASSSLRPTFILVDGHSLAFRSYFAFAKGRDGGLRTTTGIPTSVCFGFLKALLEVMAAEKPEAMAIAFDLGL
PTFRHEADDTYKADRPGTPEDFVPDLKNLHELLDGLNLPIITAPGYEADDVLGTLAQKASAAGYQVKILTGDRDLFQLVD
PQKDISVLYLSSEALKRSSPGINEFQTEQVKEKMGVLPSQIVDLKALCGDKSDNIPGVKGIGEKTAIQLLNQYTSLEQIY
DSLSEIKGATQKKLEAGKQDAEKSRYLATIVVDVPLDIDLEAAKLTGFDTTTVKHILEKLEFKSFLGKVNELQQQFGGTI
PEDESEDTPDSNFITVPTFESDDLWFFSAEDTEASQEQPFTKIAPQIIDTPAKLTKLVKQLQRHTNTKTPVAWDTETTDL
EPRDAQLVGIGCCWGSELDAIAYIPLGHTAGDNLDTATVLSALRPILESAEYPKALQNAKFDRLVLRCQGIHLRGVVFDP
MLASYVLDPDTSHNLSDLAQRYLGLTSKSYAELVPKGKNIADLDIPTVADYCGMDVYATYGLVPKLRAELDKIPALHKLL
LEVEQPLEPVLAEMEYTGIHINTAYLQDFSKQLDKDLAAIEEQIYAVAEEKFNLGSPKKLGELLFDKLNLDRRKSRKIQT
GYSTDAATLEKLRDDHPIVEAILEYRTLSKLKSTYVDALPALVRPDTQRVHTSFNQTATSTGRLSSSNPNLQNIPIRTAF
SRQIRKAFIPESGWILVAADYSQIELRILAHLSQEPILVKAYQNNEDIHTVTARLLFEKDAVTSEERRLAKTINFGVIYG
MGAQRFARETKMKAADGKVFIERFNQQYPLVFEYLRRMEQEAIAYGYVQTILGRRRYFNFTSDRLRKLRNLKPEDINLDE
IRGLTANDAGLLRAAANAPIQGSSADIIKIAMVQLHELLQNYQARLLLQVHDELVFEVPQDEWEELQPKIRSTMESAVSL
SVPLLVEVRAGENWMDVK
>S._subsalsa_DNA_PolA
MTVQTRPTLLLIDGHSLAFRAYYAFAKGRDGGLRTSGGIPTNICFGFVKSLLQILTIQKPDRIAIAFDLADPTFRHKLDE
GYKADRTDTPEDFIQDLANLKTLLNALNLPTVTASGYEADDILGTLTQQGTAAGYQVKIISGDRDLFQLVDDEKGVSVLY
FDRNVIKGSVTGTVEYKSAEVEAKLGVKPSQVVDYKALCGDKSDSIPGVKGIGEKTAVKLLHTYETLDNIYQNLGKITGA
NYKKLKEGKADAEHSQILARIKLDVPLDITLDQCHLRGFNPQNVKPILEHLELRQFLKQIDHLQHQLGGEVPPPPPESTL
EDTSFFSPEETDSHPPRQSITIQPQIIQTEAQLTQLITQLKQHTDPNLPVAWDTETTSLNPRQTELVGLGCCWGKNPQDV
AYIPLSHTQGEQLEKALVLEQIGAILADRTYPKVFQNAKFDRLVLHHQGIALDGVVFDPMLAHYVLHPEENHNLTDLSNQ
YLDGITAQSYKELGLSKEQTIADLPIPQAAAYCGLDAYATYQLVPKLQAELDELPELNQLFRDIELPLEPVLAAMETRGI
RINLPYLKTLSEQLEQELQQLEQQAYEDVGETFNLNSPKQLAEILFDKLGLSTKKSRKTKTGYSTDHATLEKLQGDHPLI
DHILSHRTLAKLKSTYIDALPELIDPQTQRIHTDFNQAVTSTGRLSSSNPNLQNIPVRSEFSRQIRQAFLPQDGWLLASA
DYSQIELRILAHLSQEPVLVEAYQKGEDVHTVTARLLFEKSDVTPDERRLGKTINFGVIYGMGAQRFAREAGVSQKEGKV
FIERYRSRYPRVFDYLETMKKNAIALGYVETLQKRRRYFNFTSATLQRLYESNPQAIDLDELKGLSGVDAQLLRAAANAP
IQGSSADIIKIAMVKLQPILQQYQAKLLLQVHDELVFEVPPEEWESLEPQIKQIMEKAVSLTVPLEVEVRAGANWMEAK
>H._patelloides_DNA_PolA
MSKTAPANHYNMDREKPVFILIDGHSLAFRAYYAFVYSRQGALRTSTGIPTSISFGFLNSLLQVIELEKPEYLAIAFDLP
EPTFRHQADSNYKANRSETPDDFYPDLENLQQLLAALNFTTATVPGYEADDVIGTLAQQAADSNYSVKILSGDRDLFQLV
DDRRNIEILYPDNKSIKGNQSYSYFDQEAVIDKLQVTPEQIVDYKALCGDKSDNIPGVKGVGEKTAVKLLTEYQTLDNIY
QNLDNLKGAVKKKLETDKDNAFHSQFLAKIALDTPVDIDLGSCKIKGFDISEVSAILKKLELKKIGDRIKKVLLQNHTKT
LTLSEETATGDDNKQLSLFEKKEPVETLTETTVAPQEEVIVQPEIITSNIQTRIIDTAEKLQELITILQQQTDINNPVAW
DTETTSLEPQDAELVGIGCCWGEQADEVAYIPTKHTAGIQLEKSQVLAALKDILESDKYPKALQNAKFDRLVLQYQGIKL
AGVVFDTMLASYLLNPDNSHNLTNLSERYGIEMIALSYKDLGIAKGETIANLDIETVGKYCGLDCYATYCLVPRIQADLD
RYPKLNKLLKEVEQPLEIVLSKMESTGIALDVEYLNQFSEQLDADLQQIEQAVYTEAGEEFKLSSPKQLSVILFDKLGLN
RKKSRKTKTGYSTNQAVLEKLKDDHAIIDRILEYRTLSKLKSTYVDALPALIRPDTQRVHTDFNQAVTATGRLSSSNPNL
QNIPIRTEFSRQIRKAFIPKKDWLLVAADYSQIELRILAHLSQEPVLVDAYRNSLDVHSVTAQLLFEKEDITSEERRLGK
IINFGVIYGMGAGRFSRESGLTTDVGREFINKYRQRYAKVFDYLESVKKLAVTQGFVTTILGRRRYFNFASRNLQKLQGE
NPDNINLDNIDYNYQDAQLLRAAANSTIQGSSADIIKIAMIKLHQILQQYQANLLLQVHDELVLEVPPNEWQELETKIKA
TMENSVSLSVPFVVEIHSGNNWMEAK
>S._salina_DNA_PolA
MSAESPLLLLVDGHSLAFRAYYAFGLSKKGPLRTTAGIPTSVCFGFLNSLMQVMESQKPAAIAIAFDRREPTFRHEADVA
YKSNRQETPEDFAEDLSYLQQLLQALNLQTITYAGYEADDILGTLAHKGSDAGYRVKILSGDRDLFQLVTPEQNISVLYL
TRNPFASNTGYDELDWQGVVNKMGVTPAQIVDFKALCGDKSDCIPGINGIGEKTAIKLLAEYETLEKVYENLEQIKGALK
TKLTNGKNDAIHSQMLARIVVDMPLEIGWEDLQLTGFSTDRLVPLLEKLELRTFIDKIATFHRAFGDKYGPVPVDNEVDN
SPKDNAAKTNQNTKAKAKISQDDSQQLSLFDGVPTVIQEDGLITIQLPEQIQPQIITTIPQLQALVEELKNYTDAKFPVA
WDTETNSLDPLMANLVGIGCAWGPEPHQVAYIPLGHHQGEQLSLDIVKDLLEEVLGNATYPKVLQNAKFDRRVLTHHGME
LGGVVLDTMLASYVLQPEETHNLTDLCRRYNLGLVALSYKDLGLKKDQTIADLPLETAGQYCGLDCYATYLLAEKLQQEL
DDYPELATIVRDIEQPLEKILAAMEDRGIRIDCDYLQTLSEQLADNLLTIETTAYEAAGESFNLSSPKQLGSILFDKLGL
DRKKSRKTKTGYSTDHATLEKLQGDHPIIDAILEHRTLAKLKSTYVDALPELVNPHTKRIHTDFNQAITSTGRLSSSNPN
LQNIPIRSDFSRQIRRAFLPQENWLLVSADYSQIELRILAHLSQEPVLLQAYGDRQDVHAVTAKLLFGKEDITPAERNLG
KTINFGVIYGMGAQRFARETGISAVEGREFIDRYHRTYAQVFDYLETMKLEAIAKGYVTTIVGRRRYFNFVTDALRRLRG
KTVTELDLAGIKMNYNDAQLLRSAANAPIQGSSADIIKIAMVKLADLLENYQTRMLLQVHDELIFEMPLEEWEELSPLIQ
HTMEQALTLSVPLVVEMHRGSNWMEAK
>T._variabilis_DNA_PolA
MSKHSVNQLISDSPTSPTIILVDGHSLAFRSYFAFAKGKNGGLRTKAGIPTSVCFGFLKCLLEVITTQQPQAIAVAFDLK
LPTFRHEADNTYKAGRAETPEDFIPDLANLQELLNGFNLPVLTAPGYEADDILGTLAQKAAGAGYRVKILSGDKDLFQLI
DADKEITVLNFSPEALKRSTNSITEFRAEQVKEKLGVLPTQIVDFKALCGDKSDNIPGVKGIGEKTAVKLLNNYNSLDNI
YASLNEIQGTTKEKLIAGQENAEKSRYLAQIVVDVPIEVDLENCKLTGFDSSIITPILEKLELNNFLDKINEIQLKFGGK
VESNPQVDKPEIKNIDEDHDLWFFSAADTTEAKKQTASPIQPQIINTEAKLIELVNLLKTFTNPEIPVAWDTETTALEPR
DANLVGIGCCWGNEANEVAYIPLNHKVGENLNQDLVLEALRPILESADYPKSLQNAKFDRLIFKCQGINLTGVVFDTMLA
SYLINPDSSHNLSDLSQRYLGLIATNYLDLVPKGKTIADIDIPAVADYCGMDVYSTFGLVPKLREELEKTPDLAKLLKEV
EQPLEAVLAQMEYTGVRINSDYLQELSQQLETELAKLEITATEIAGEKFNLGSPKQMSQILFEKLGLSTKYSRKIQTGYS
TDAATLEKLQEVDNTGFVDAILEYRTLSKLKSTYVDALPALVHPKSQRLHTDFNQAATSTGRLSSSNPNLQNIPIRTAFS
RQIRKAFLPESGWLMVAADYSQIELRILAHLSQEPILLKAYQQNEDIHTVTAKLVFEKEEVTSEERRFAKTINFGVIYGM
GSLKFARSTGVDKANANEFIKRFNERYPQVFKYLEGVKKQAISQGYVETILGRRRYFDFTSNSLRDLKNRNIEDIDLSKL
KNLGAYDAGLLRSAANAPIQGSSADIIKIAMVQLHEVLKNYQARLLLQVHDELVFEVPPQEWEELQPQIKSVMENAVSLS
VPLLVDVRAGENWMETK
>N._calcicola_DNA_PolA
MSQTTATTTPTRPTFILVDGHSLAYRSYFAFAKGRDGGLRTKAGIPTSVCFGFLKCLLEVMGTQQPQAMAVAFDLGLPTF
RHEADDTYKADRKETPEDFIPDLENLHELLNGLNLPIYTAPGYEADDVLGTLAQRVTAAGYRVKILTGDRDLFQLIDAEK
EITVLNFSPDALKRSTNSITEFEAEQVKEKLGVLPSQIVDFKALCGDKSDNIPGVKGIGEKTAVQLLNTYGSLDNIYAAL
DEITGANQKKLAAGKEDAQKSRYLATIVLDVPLEFDLEASKLKGFDTSVLSPILEKLEFKLFLGKINDLQQRFGGQVEET
AKTEISDTEPEFEDPDLSFFSFAETQAVQQKPASVIQPRIINTEDKLTELVETLQKFTSSEIPVAWDTETTDLEPRDAEL
VGIGCCWGTKLDEIAYIPLGHKSGENLNKDVVLEALRPILESADYPKTLQNAKFDRLIFKCQGINLNGVVFDPMLASYLL
NPDSSHNLMDLAQRYLGLTAKSYLDLVPKGKTIADIDIPAVADYCGMDVYSTFGLVPKLRAELEEIPTLSKLLVEVEQPL
EAVLAQMEYTGVRINSAYLQELSQHLETELARLKEKAIEIAGENFNLGSPKQLSQILFEKLGLSTKYSRKIQTGYSTDAA
TLEKLQEIDQTGFVETITEYRTLSKLKSTYVDALPALVRPDTQRVHTDFNQAATSTGRLSSSNPNLQNIPIRTAFSRQIR
KAFLPEPGWLMVAADYSQIELRILAHLSQEPILVEAYRQNEDVHTVTARLVFEKENITSEERSVAKTINFGVIYGMGSLR
FSRSTGIDKSVANEFIKRFNERYPKVFAYLEGVKKEAISQGYVETILGRRRYFEFTNNSLRRLKGSNPEDIELSKLKNLG
AYDAGLLRSAANAPIQGSNADIIKIAMVRLHQVLQKYQARLLLQVHDELVFEIPPDEWEELQPQIKSVMENAVQLSVPLV
VDARAGENWMETK
>C._kluyveri_DNA_PolA
MSREKLLILDGHSLMNRAFYALPDLTNSEGTHTNAVYGFINMLLKMKKEIEPSHIVCTFDRSAPTFRHDKYSEYKAGRKR
MPPELSEQFPIVKEILELLSINIFEIDGFEADDLMGTLSVFAEKKGMEVYIVTGDRDALQLATDSVKIVITKKGITQKEI
YDRNKIIDDYGVTPTEFIDVKGLMGDASDNIPGVPGIGEKTALKLIKEYKSIENVLCNIDNIKGKKVQENLKNYMEQAVF
SKKLATIVTDVPIELDLQSIESKEQYNAEGLRKLFEKLQFKSLMDKIPKVEEQDKIEVEDFQVECEVIDTLNKVHNFIDS
LEAEDMKNKLLYINFKVVDENSYAKNYIDKIFINIGEKNFEIHIKEIYDENKIKAVETAKMLFENSSLSKVSYDVKVPCS
ILHRMGIKLLGIEFDIKIAAYLMDPARTNYELPDIIKEYLNIEISEEREDCFIKETLLFSRLYSTLKKKISDSSMDKLLY
EVEQPLTFVLASMECEGFKVDKDKLTEMEEKFKIEIDKVQKEIYFLSEEEFNINSPKQLGKILFEKLDLPVIKKTKTGYS
TNADVLERLHGKHPVIEKIIYYRQLTKLYSTYIEGLKGVIEEDGKIHSNFNQTVTTTGRLSSTEPNLQNIPIKYEMGKEI
RKIFIPDNRDCVILSADYSQIELRVLAHISGDENLINAFINHNDIHTKTASEVFNVPLGEVTSTQRSNAKAVNFGIVYGI
GDFSLARNLNIPRKEAKSYIDAYFEKYPKVKLYMNDIVKQAEKNFYVTTILNRRRFIPEIKSSNKIIKALGERFAMNTPI
QGSAADIIKIAMVNVFNRLKDNNFKSKIILQVHDELVLNVYKDELKDVKDIVKEEMENVFKLKVPLEVDISIGDNWYQVK
>C._tyrobutyricum_DNA_PolA
MTNEKLLILDGHSLMNRAFYALPELTNDEGLHTNAVYGFINMLFKMKEEINPDYIVCTFDRSVPTFRHKQYDDYKAGRKK
MPSELAEQFPILKEILGLLSINTFEIDGFEADDLMGTLSVFAENKGIQVYIVTGDRDLLQLASDNINIVITKRGITEKEI
YDRNRMIEQYGVTPTEFIDVKGLMGDSSDNIPGVPGIGEKTAFKLIKKYKSLENVLENIENIKGKKLKENLNKYREQAVF
SKKLATIMINVPVEIDLQSIESKDDYDALGLKNIFEKLQFKSLINKIPGLDVIEKAEQKELNLNFEIIDSIDKFQNAVDK
ILEYNGKYILYFNFEICNGGSYSKSYIENIFINIYNDNYVINMKSTMDEDNEKSLKLLKKIFESMNIKKVGYDIKSQYSI
LDKLGLDLTNIEFDVKIASYLLNPSKGKYVLKDMIKEYIGVDLSEEDSEFKIKETFLLSKLHMNLDKKISDLNMKDLLYK
IELPLTRVLSSMECEGFRVDLDKLNELGEKFKIEIEKVKTEIYALSEEEFNINSPKQLGKILFEKLDLPVIKKTKTGYST
NAQVLEKLIDKSPIIEKIIYYRQLTKIYSTYIEGLKSVIDDDGKIHSNFNQTVTATGRLSSTEPNLQNIPIKYEMGKEIR
KVFIPENDDCIILSADYSQIELRVLAHIADDENLINAFKHHSDIHTKTASEVFNIPIDKVTKTQRSNAKAVNFGIIYGIG
DFSLAKDLHISRAEAKNYIETYLERYPNVRKYMEDIVDMAKNQGYVTTIMNRRRAIKEIRSSNKIVRSLGERLAMNTPIQ
GSAADIIKIAMINVYNKLREKNLKSKVILQVHDELILNLFKDELDVVRNIVKTEMENAVSLKVPLEVDINSGDNWYEIK
>S._equi_DNA_PolA
MENKNKLLLIDGSSVAFRAFFALYNQIDRFKNHSGLHTNAIYGFHLMLDHMMKRVQPTHVLVAFDAGKTTFRTELFADYK
AGRAKTPDEFREQFPYIRDMLGALGIAFYELEHYEADDIIGTLDKMAERTELPFDVTIVSGDKDLIQLTDANTVVEISKK
GVAEFEEFTPAYLMDKMGLTPEQFIDLKALMGDKSDNIPGVTKIGEKTGLKLLHEYGSLEGIYQHVDSFKPSKMKENLLH
DKEQAFLSKTLATINTSAPITIGLEDIVYQGPDLDRLSQFYDEMDFVQLKNALASQLPQEPVAEIAYQEVTDIRADMFSD
DTVFYFEALRDNYHREELIGFAWGNQGQIYASADISLLTTELFKKVLEQPIATYDFKRSKVLLSHLGLDLPAASYDARLA
NYLLSTVEDNEMATLARLYTTIPLDTDEVVYGKGVKRAVPDKAVLLGHLARKVQVLLDSRPVMLDKLAEHEQADLYTDIE
LPLANVLAKMEIEGIAVNQDSLQEMAEQNKVVIEELTQEIYEMAGEVFNINSPKQLGVILFEKMQLPLHLTKKTKTGYST
AVDVLERLAPIAPIVAKILDYRQITKLQSTYVIGLQDYIMADGRIHTRYLQDLTQTGRLSSVDPNLQNIPIRLEQGRLIR
KAFTPSHDDAVLLSSDYSQIELRVLAHISGDEHLIAAFKEGADIHTSTAMRVFGIEKPEDVTANDRRNAKAVNFGIVYGI
SDFGLSNNLGIPRKQAKAYIDTYFERYPGIKAYMERVVREAKDKGYVETLFKRRRQLPDINSRQFNLRSFAERTAINSPI
QGSAADILKIAMINLDQALVAGGFETKMLLQVHDEIVLEVPSHELAAVKELVKETMESAVNLAVPLRVDESAGKSWYEAK
>S._pyogenes_DNA_PolA
MENKNKLLLIDGSSVAFRAFFALYNQIDRFKNHSGLHTNAIYGFHLMLDHMMKRVQPTHVLVAFDAGKTTFRTEMYADYK
AGRAKTPDEFREQFPYIREMLTALGIAYYELEHYEADDIIGTLDKMAERTEVPFDVTIVSGDKDLIQLTDENTVVEISKK
GVAEFEEFTPAYLMEKMGLTPNQFIDLKALMGDKSDNIPGVTKIGEKTGLKLLHEFGSLEGIYEHIDGFKTSKMKENLIN
DRDQAFLSKTLATINTASPITIGLDDIVYNGPDVASLSQFYDEMDFVQLKKGLASQMPQEPVAVISYQEVTNVSADLFSA
EDIFYFEVLRDNYHREDIIGFAWGHGEQIYASTDLSLLSTDLFKKVFEKPIATYDFKRSKVLLSHLGIELVAPSYDARLA
NYLLSTVEDNELSTIARIFTDISLEEDDTVYGKGAKRAVPDKDVLLEHLARKVKVLLDSKSQMLDKLTAHEQLDLYQNIE
LPLANVLAKMEIEGIKVNRATLQDMAEQNKAIIEALTQEIYDMAGQEFNINSPKQLGSILFEKMQLPLEMTKKTKTGYST
AVDVLERLAPIAPIVAKILDYRQITKLQSTYVIGLQDYILADGKIHTRYVQDLTQTGRLSSVDPNLQNIPIRLEQGRLIR
KAFTPSHEDAVLLSSDYSQIELRVLAHISGDKHLIAAFNEGADIHTSTAMRVFGIDKAADVTANDRRNAKAVNFGIVYGI
SDFGLSNNLGITRKQAKSYIDTYFERYPGIKAYMENVVREAKDKGYVETLFKRRRELPDINSRNFNVRSFAERTAINSPI
QGSAADILKIAMINLDKALQAGGFRAKMLLQVHDEIVLEVPNDELTAIKKLVKDTMEAAVDLAVPLCVDESTGQSWYEAK
>P._acidilactici_DNA_PolA
MAKDKLLLIDGNSIAFRSFFALHNSLEKFKNPDGLHTNAIFGFNKMLDSILKQYQPTAALVAFDAGKTTFRTEMYDDYKG
GRSKTPPELSEQMPYIKQLLTGYGIKTYELPNYEADDIIGTLSLAAERDDYEVVVVTGDRDLTQLSSAETTVAVTKKGVS
EVEEYTPRHVKEKLGITPEQIIDLKGLAGDTSDNYPGVTKVGEKTALKLLKQFGTIENLYDNLDDLKPSKMKEHLIEDRD
AAFTSKTLATIKRDAPVEIGLADLKYDGKNITFLQEFYQKMKFRTFLAALQQNKPTEERVSEKLAYHVLTKDTLPDFTKW
GKEINFYLEMPEKNYHLSEFCGFAIGTDKELWVSDDVELLREPALSEILANQKVVVNVFDGKRTYVGLHRLGVTLNNINY
DILLQSYLLDTNDNSNDLGQLAHEHDIEDIKTDAEVYGTGAKRAVPAKDVLLEHLAHKIDVIGELGRRLQEELINNQQAD
LYWKIELPLSIVLAKMEISGIKVDRERLGAMQSELTERLSELESQIHQEAGEEFNINSPKQLGHILFEKLEFPVIKKTKT
GYSTAVNVLEKLRGYSPIIDHILDYRTIAKIKSTYVDGLLKVIHSTDQKVHTTYQQTLTQTGRLSSTDPNLQNIPIRIEE
GKKIRQAFVPSHEGWHILSSDYSQIELRVLAHITGDHHLQEAFKKDEDIHSSTAVRIFGLKDASEVTPNIRRQAKAVNFG
IVYGISDYGLSQNIGISRKDAKRFIDTYFKEYPGVKKYVDGSVETAREKGYVETIAHRRRYLPDIHASNFSVRSFAERTA
MNTPIQGSAADIIKIAMINMQNELEKRQLKTRMLLQVHDELIFEVPDEEMSVIKELVPKVMDSAIKLDVPLKVETSWGNN
WYDAK
>L._pentosus_DNA_PolA
MAKKLLLIDGNSVAFRAFFALHNQLERFVNPDGLHTNAIYGFNTMLDHMIKAVDPTDMLVAFDAGKTTFRTAMYDNYKGG
RAKTPSEFSEQMPYIKQLLDAYGIKHYELKDYEADDIIGTLAGQADQAGYTTTIVTGDRDLTQLTTERTTVAVTVKGVSE
VERYTPEHVTEKLGITPAQIIDMKGLTGDTSDNYPGVTKVGEKTALKLLKQYGSMEDIYENIDAMKASKMKEHLIEDREQ
AAQAKVLATIKRDAPIEVQLSDLTYNGPDLDQLAAFYQTMDFQSFLKKLHLQSDEPATRIEYTVLTKDNLDELQQFTTNV
DFYLEMPTPNYHTSAFAGFAIGADGHWYISRDVELLMQPAVSELLTSDTLTKDVFDMKRTMVGLNRLGIQLGKVDFDLLL
VSYLLDTNDNSNDLGSLAEQHGYTDLPSDETVYGKGVKRAIPEDDDVFFSHLARKLAAIADLKPRLLKELADNEQAQLYD
DIEKPMATVLAQMEIAGITVDSSRLKAMGSQFTERLSEIEQTIYQEAGEEFNINSPKQLGHILFEEMKLPVIKKTKTGYS
TAVDVLEKLAPEAPIVANILQYRQISKIQSTYVVGLLDAIHSTDQKVHTRYLQTLTQTGRLSSVDPNLQNIPVRLEEGRK
IRQAFVPSHDGWQIFSSDYSQIELRVLAHITGDENMQAAFKEGDDIHAATAMRIFNLKSAEDVTPNIRRQAKAVNFGIVY
GISDYGLSQNIGISRKQARSFIDAYFKEYPGVKQYMDDIVKSAKEQGYVETISHRRRYLPDINSKSFNQRSFAERTAMNT
PIQGSAADIIKIAMIKMQAELKKAGLKATMLLQVHDELIFEAPKEEIPVLEKLVPSVMDSAVKLAVPLKVESHYGDTWYD
AK
>B._subtilis_DNA_PolA
MTERKKLVLVDGNSLAYRAFFALPLLSNDKGVHTNAVYGFAMILMKMLEDEKPTHMLVAFDAGKTTFRHGTFKEYKGGRQ
KTPPELSEQMPFIRELLDAYQISRYELEQYEADDIIGTLAKSAEKDGFEVKVFSGDKDLTQLATDKTTVAISRKGITDVE
FYTPEHVKEKYGLTPEQIIDMKGLMGDSSDNIPGVPGVGEKTAIKLLKQFDSVEKLLESIDEVSGKKLKEKLEEFKDQAL
MSKELATIMTDAPIEVSVSGLEYQGFNREQVIAIFKDLGFNTLLERLGEDSAEAEQDQSLEDINVKTVTDVTSDILVSPS
AFVVEQIGDNYHEEPILGFSIVNETGAYFIPKDIAVESEVFKEWVENDEQKKWVFDSKRAVVALRWQGIELKGAEFDTLL
AAYIINPGNSYDDVASVAKDYGLHIVSSDESVYGKGAKRAVPSEDVLSEHLGRKALAIQSLREKLVQELENNDQLELFEE
LEMPLALILGEMESTGVKVDVDRLKRMGEELGAKLKEYEEKIHEIAGEPFNINSPKQLGVILFEKIGLPVVKKTKTGYST
SADVLEKLADKHDIVDYILQYRQIGKLQSTYIEGLLKVTRPDSHKVHTRFNQALTQTGRLSSTDPNLQNIPIRLEEGRKI
RQAFVPSEKDWLIFAADYSQIELRVLAHISKDENLIEAFTNDMDIHTKTAMDVFHVAKDEVTSAMRRQAKAVNFGIVYGI
SDYGLSQNLGITRKEAGAFIDRYLESFQGVKAYMEDSVQEAKQKGYVTTLMHRRRYIPELTSRNFNIRSFAERTAMNTPI
QGSAADIIKKAMIDMAAKLKEKQLKARLLLQVHDELIFEAPKEEIEILEKLVPEVMEHALALDVPLKVDFASGPSWYDAK
>B._stercoris_DNA_PolA
MTERKKLVLVDGNSLAYRAFFALPLLSNDKGVHTNAVYGFAMILMKMLEDEKPTHMLVAFDAGKTTFRHGTFKEYKGGRQ
KTPPELSEQMPFIRELLDAYQISRYELEQYEADDIIGTLAKSAEKDGFEVKVFSGDKDLTQLATDNTTVAITRKGITDVE
FYTPEHVKEKYGLTPEQIIDMKGLMGDSSDNIPGVPGVGEKTAIKLLKQFDSVEKLLESIDEVSGKKLKEKLEEFKDQAL
MSKELATIMTDAPIEVSVSGLEYQGFNREQVIAIFKDLGFNTLLERLGEDSAEAEQDQSLEDINVEIVTDVTSGILVSPS
AFVVEQIGDNYHEEPILGFSIVNETGAYFIPKDIAVESEVFKEWVENDEQKKWVFDSKRAVVALRWQGIELKGAEFDTLL
AAYIINPGNSYDDVASVAKDYGLHIVSSDESVYGKGAKRAVPSEDVLSEHLGRKALAIQSLREKLVQELENNDQLELFEE
LEMPLALILGEMESTGVKVDVDRLKRMGEELGAKLKEYEEKIHEIAGEPFNINSPKQLGVILFEKIGLPVVKKTKTGYST
SADVLEKLADKHDIVDYILQYRQIGKLQSTYIEGLLKVTRPDSHKVHTRFNQALTQTGRLSSTDPNLQNIPIRLEEGRKI
RQAFVPSEKDWLIFAADYSQIELRVLAHISKDENLIEAFTNDMDIHTKTAMDVFHVAEDEVTSAMRRQAKAVNFGIVYGI
SDYGLSQNLGITRKEAGAFIDRYLESFQGVKAYMEDSVQDAKQKGYVTTLMHRRRYIPELTSRNFNIRSFAERTAMNTPI
QGSAADIIKKAMIDMAAKLKEKQLKARLLLQVHDELIFEAPQEEIEILEKLVPEVMEHALALDVPLKVDFASGPSWYDAK
>E._faecalis_DNA_PolA
MTKKKLLLVDGNSVAFRAFFALHNSLERFKNKNGLHTNAIYAFNNMFENVMQKEMPTHVLVAFDAGKTTFRTEFYSEYKA
GRSKTPGEFKEQMPYIRELLEGLGVKYYELPNYEADDIIGTLANKVDKDEFDVVVLSGDRDLTQLATDTVKVDITVKGVS
DIESYTPEHIAEKYDGLTPKQIIDMKGLAGDTSDNIPGVTKIGEKTAIKLLKQYGSVEGVYENIDEMKKSKMKENLINDK
EQAFLSKRLATIEVNAPVEVNVEDLAYEGKDLEKLVPFYKEMDFKQFLAKLDITEEPVEMEDILFEVVEDQLTNEMFTDD
MALYVEMMEDNYHTSPIVGLAWGNNKKIYTTNNLAVFESQPFIDWLMDETRKKNVYDAKRTYVALNRYVGKMTGIAFDVL
LAAYLLDTNDNNADIEGVAQHYGYDAIQSDEAIYGKGAKKGLPEDEEVFFGHLARKIKAIQFLTSKLDSELTEKNQADLF
YKMELPLSRILGDMEITGIRVDATRLKEMQVEFSERLKEIEEKIYAEAGEEFNLNSPKQLGVILFEKMGLPVIKKTKTGY
STAVDVLEQLKEQAPIVADILTYRQIAKIQSTYVEGLLKVIQPDNKIHTRYVQTLTQTGRLSSVDPNLQNIPIRLEEGRK
IREAFVPREDNWLIFSSDYSQIELRVLAHISNDEHLKEAFVEGQDIHASTAMRVFGVEKAEDVTPNMRRQAKAVNFGIVY
GISDYGLSQNLGITREQAQQYIDTYFEKYPGVKQYMEEIVRDAKDKGYVETLYHRRRYLSDINSRNFNLRSFAERTAINT
PIQGSAADILKIAMIEMAHRLKEEKLQATMLLQVHDELVFEVPESELEQLNQLVKEVMEHAVSLHVPLITDSSWGKTWYE
AK
>E._termitis_DNA_PolA
MTKNKLLLVDGNSVAFRAFFALHNSLERFKNKNGLHTNAIYAFNNMFENVMAKENPTHVLVAFDAGKTTFRTEFYPEYKA
GRSKTPGEFKEQMPYIRELLTGLGVKYYELDNYEADDIIGTLATKVSKEEFDVVVLSGDRDLTQLASDSVKVDITIKGVS
DIESYTPEHVAEKYDGLTPNQIIDMKGLAGDTSDNIPGVTKIGEKTAIKLLKEYGSVEGVYENIDSLKKSKMKENLINDK
EKAFLSKRLATINVDSPVDVNIDELKYEGKDLEKLVPFYKEMDFKQFLSKLDIEEEVVDLEDVHFDVVDTFTEDMFTEDM
ALYVEMMEDNYHTSPIVGVAWGTKKKIYATNSLELFESQPFIDWLTSDKYKKIVYDAKRTYVSLNRYVGKTQGIKFDVLL
AAYLLDTNDNSTDIEGVAQYYGYSDIQSDEAIYGKGAKKGLPEDDELFFSHLARKINAIHFLTEKLDHELSEKNQADLFY
KMELPLSRILADMEITGIRVDANRLKEMRIEFSDRLREIEQKIYTEAGEEFNLNSPKQLGVILFEKMGLPVIKKTKTGYS
TAVDVLEQLKEQAPIVEDILVYRQIAKIQSTYVEGLLKVIQPDDKIHTRYVQTLTQTGRLSSVDPNLQNIPIRLEEGRKI
RQAFVPREKDWLIFSSDYSQIELRVLAHISDDQHLKEAFIEGQDIHSSTAMRVFGIEKAEDVTPNMRRQAKAVNFGIVYG
ISDYGLSQNLGITRKQAQEYIDTYFDKYPGVKKYMEDIVRDAKDKGFVETLYHRRRYLPDINSRNFNLRSFAERTAINTP
IQGSAADILKIAMIEMDQRLKAENMQATMLLQVHDELVFEAPETELERLNELVKDVMENAVALHVPLITDSSWGNTWYEA
K
>chloroplastic/mitochondrial-like_H._syriacus_DNA_PolA
MAAIGSFSSTSQTAATPFGSRPICPSSSFWFSWFGSRSRHHFFASSRALQRREMWTMQSVHCAFLGATMTSSSRHYQHPK
DMKLKVAASEYARMVYPEPDWHVSDSKCKRVNNDHRKNENPETYGNSRMAPFRVNDFNLTLKIPSMANAERSWETEARML
KQNKEMAKESFKGCSSSNFQQYLNVKLTGSLFKETNKEGSVSGNSGKSITLFGSHCPFLPTSNDQMSIENSVATDEVNGL
KQLKGSGRTVVPSNGSFPGLVLDDHQELGSSGDTVFRSEDHSPRHPSSTKQISRAKSTSTKRINGSKQLKDSIGAEVSGD
GLSEGAISDDLQDRGHMDPNTITTGKTNGNGVASIEETDLVYQDDIHKQLARIYDKVLVVDNISAAKEVVLLLTTKYRHL
VHACDTEVSNIDVKQETPVDHGEITCFSIYSGEDADFGNWKSCIWVDILDGGGKDLLKEFVPFFEDQSIKKVWHNYSFDS
HVIHNYGLELSGFHADTMHMARLWDSSRRTTGGYSLEALSGDSNVMQRTKMRREEKELIGKTSMKTIFGKKKVKKDGTEG
KMITIPPVEQLQREERKLWICYSALDSISTLRLYESLKNKLSSMYWVFDGKPVPGKSMYNFYEEYWQPFGELLVKMEREG
MLVDRTYLAQLEKVAKAEQVIAANRFRTWASRYCDDAKYMNVGSDTQLRQLLYGGILNSKDPNVSLPDEKIFKVPNVDKV
IEEGKKAPTKFRNIKLHSIGVKLPVEIYTATGWPSVSGVALKSLAGKVSAEYDFSEATNDGDIDDLPETMTDVDTSEYGT
AFAAFEDEEKGREACHAIASLCEVCSIDSLISNFILPLQGSNVSGKSGRVHCSLNINTETGRLSARRPNLQNQPALEKDR
YKIRQAFVAAPGNSLVVADYGQLELRILAHLASCKSMLDAFKAGGDFHSRTAMNMYSHILEAVEKGHVLLEWHPQPGEEK
PPVPLLKDAFGSERRKAKMLNFSIAYGKTPVGLAKDWKVSVEEAKNTVDLWYRERQEVLEWQKKRKFEAQKFGCVKTLLG
RARRFPSFAQCTRAQRGHIERAAINTPVQGSAADVAMCAMLQISTNKRLKELGWRLLLQVHDEVILEGPSDSAEIAKAIV
VDCMSKPFGGKNILKVDLAVDAKCAQNWYAAK
>chloroplastic/mitochondrial_D._zibethinus_DNA_PolA
MVNNTSSKLAKLADIMTAMGFLSSTSQTAATPFGRPFCPSSSWVSRSSSRHFFFASSRALHRREMCTMQSVHYAFLKATM
SSSSSHCHHPKHMRLKVAASEYARMVHPDPDQCLSDNECEGVSVDQRNNERPASYGKSMVTSSQVNAFMVTPKSTSIPNT
ENSWANEALRMRESKEMTKESFKGSSSSSNDQRYLNLKLTGSLFRTTNKEESVSGNSGNNISPFESHCLPQPTSNKPMSR
DNNIATDEINGSKQLKGLTRTEVSSNRSLAGLALDDRQGIGAVGGSNFLSKDHFPCHPTRSKQISSANNISANKINGSKQ
LKGSTETEALSNGLLQGAVLDDNQDTGHMDPNVTRRDQADENRVASNEETHVVFREDIHKQLAGIYDQVLVVDNISVAKE
VVLMLTTQYRHLVHACDTEVSNIDVKKETPVDHGEITCFSIYSGADADFGNGKSCIWVDVLDGGGRDLLKEFAPFFEDQS
IKKVWHNYSFDNHVIKNYGLEVSGFHADTIHMARLWDSSRRTSGGYSLEALTGDRNIMQRTKWRKEEKELIGKTSMKTIF
GKKKLKKDGSEGKIITIAPVEELQRQERKLWICYSALDAISTLRLYESLKNKLSSMSWVFNDKPVSGKSMYHFYEEYWRP
FGELLVKMEREGMLVDRMHLAQIEKVAKAEQEIIANRFRTWASRYCADAKYMNVGSDSQLRQLLYGGILNRKDPNVSLPD
EKTLRVPNVDKVIEEGKKSPTKFRSIKLCSLGVKLPAEIYTATGWPSVSGDALKTLAGKVSAEYDFTDDTNDGDIGDIDN
SPEKMTDVDTSAYGTAFAAFEDEEKGREACHAIASLCEVCSIDSLISNFILPLQGSNVSGKSERVHCSLNINTETGRLSA
RRPNLQNQPALEKDRYKIRQAFIAAPGNSLVVADYGQLELRILAHLADCKSMLDAFKAGGDFHSRTAMNMYSHIREAVEK
RKVLLEWHPQPGQEKPPVPLLKDAFASERRKAKMLNFSIAYGKTPVGLAKDWKVSVEEAKNTVNLWYKERQEVLEWQKQR
KYEAEKLGRVKTLLGRTRRFPPFAQCTYAQKGHIERAAINTPVQGSAADVAMCAMLQILKNEQLKELGWRLLLQVHDEVI
LEGPSESAEIAKAIIIECMSKPFKGGKNILKVDLAVDAKCAQNWYAAK
>chloroplastic/mitochondrial_Z._jujuba_DNA_PolA
MRTSSVTLLSSSLQLKRDMFSNASSLVEGSPLAGGNTSSLRVGIKKEWSKEAERLQREKMKVLGIKSTKENVAKYAKEKI
QGVSVDEVHGFRKETMIQTQNSRNKILSNFEDGGTRLPCEPHGQDERFSQNGKFDVVTENGAPSGMAYGNNKSVGVKKVN
GQTSDGSRQLGLSSTKSLEKVVKFNGSKSGKLMEARPNGSKSMKTVKPKPNGSKLGKIVEGTRKTNSEANVEEASVVINK
DSAKSEASRPNIHSRLTSIYGKVLVVNSISVAKKIVQKLTSQYRHLVHACDTEVAKIEVKQETPVDHGEIICFSIYSGPE
ADFGNGKSCIWVDVLDGGGKELLIEFAPFFEDPSIKKVWHNYSFDNHVIENYGLKVSGFHADTMHLARLWDSSRRIKGGY
SLEALTGDPKVMSGAQLCDEIELIGKVSMKTIFGKRKLKKDGKPGKIVTIPPVEVLQKEEREPWICYSALDAISTLKLYE
SLKNHLSMKPWQIDGNLAPGKTMFNFYETYWQPFGEILVKMETEGMLVDREYLAEMEKLAKAEQEVASNRFRKWASKYCK
DAKYMNVGSDAQLRQLLFGGTLNSKDPNESLPEERVFRVPNINKVVEDGKKAPTKFRTIKLRSIGVKLSTDLYTATGWPS
VSVDALKVLAGKVSADFDIVDDAEESQFDDDIGNDYKAATDVSEKEEPEEPKAVDSSAYGTAFTAFADSKLEEEGREACH
AIAALCEVCSIDSLISNFILPLQGSNISGKNGRIHCSLNINTETGRLSARRPNLQNQPALEKDRYKIRQAFIAAPGNSLI
VADYGQLELRILAHLANCKSMLDAFKAGGDFHSRTAMNMYPHIREAIEKKQVLLEWDPQPGEEKPPVPLLKDAFGSERRK
AKMLNFSIAYGKTPVGLARDWKVSVEEARKTVELWYNERKEVLTWQEERKKEAERDGCVRTLLGRARCFPSMRHATRSQR
GHIERAAINTPVQGSAADVAMCAMLEISNNETLKELGWRLLLQVHDEVILEGPSESAEVARAVVIECMSKPFGGVNFLKV
DLAVDAKCAQNWYSAK
>chloroplastic/mitochondrial_Q._suber_DNA_PolA
MAMGFNTQNGLFRPSSSFFLRPSSHDTFSSFSHFASSIVLQRRGGCTIQNDENLPWKLEFFSNSEPRMLHKPSLKIEGRS
ANKSSAFLDAFKSTLPGSPLVLPAKKWEEATHELQDTKKKHQRGICKHPSNQPHAATSLVNASSTNSEQHVLTSDRAAPD
SASAEQTCGGNSDIAMKNVNGQDNSNIAIKDVNGQKCLSSSGSLEKIRKLSPELSNGLGKEFTTTKQSSQQLDLRKRLNS
IYDSVLLVDNITTAKEVVGMLTNKYRHLVHACDTEVAKIDVKQETPVDHGEIICFSIYSGPEADFGNGKSCIWVDVLDGG
GRDLLVEFAPFFEDPSIKKVWHNYSFDNHIIENYGLKVSGFHADTMHMARLWDSSRRTKGGYSLEALTGDKKVMSGIQLC
LQEELFGKISMKNIFGRKKIKKDGSEGKIITISPVEILQREEQKPWICYSVLDAKSTLKLYESLKSQLSQMQWKLDGKTV
DGKHMFDFYEEYWRPFGELLIKMETEGMLVDRKYLAEVEKVAKAEQEIAANRFRNWASRYCSDAQYMNVGSDAQLRQLFF
GGIANSKDPDETLPIERIFKVPNVDKVIEDGKKSPTKYRNISLSRILNEPLPTDIFTASGWPSVSGDALKTLAGKVSAEY
DFVNDEQPDDNIESASENEVSEEQKTTVDEDKSAYGIAFQAFEKEEDGREACHAISALCEVCSIDSLISNFILPLQGSNI
SGKNGRIHCSLNINTETGRLSARRPNLQNQPALEKDRYKIRQAFIASPGNSLIVADYGQLELRILAHLASCKSMMDAFRL
GGDFHSRTAMNMYPYIREAIDKKHVLLEWHPQPGEDKPPVPLLKDAFASERRKAKMLNFSIAYGKTPVGLSRDWKVSVQE
AKKTVDLWYSDRKEVLTWQEERKKEAREKNCVHTLLGRARQFPSVAQATNSQKGHIERAAINTPVQGSAADVAMCAMLEI
SKNARLKELGWKLLLQVHDEVILEGPTESAEVAKAIVVECMSKPFNGKNILQVDLSVDAKCAQNWYSAK
>chloroplastic/mitochondrial_Q._lobata_DNA_PolA
MAMGFNTQNGLFRPSSSFFLRPSSHDTFSSCSHFASSIVLQRRGGCTIQNDENLPWKLEFFSNSEPRMLRKPTLKIEGRS
VNRSSAFLDAFNSTLPGSPLVRPAKKWEEATHELQDKKKKHQHDICKHPSNQPHATTSLVNASSTNSEQHVLTSDRAAPD
SASAEQTCGGNSDIAMKNVNGQGNSNIAMKDVNGQKCLSSSRSLEKIRKPSPELTNGLGKEFTTTKRSSQQLDLRKRLNS
IYDSVLLVDNITIAKEVVGMLTNKYRHLVHACDTEVAKIEVKQETPVDHGEIICFSIYSGPEADFGNGKSCIWVDVLDGG
GRDLLVEFAPFFEDPLIKKVWHNYSFDNHIIENYGLKVSGFHADTMHMARLWDSSRRTKGGYSLEALTSDKKVMSGIQLG
LEEDLFGKISMKNIFGTKKIKKDGSEGKIITISPVEILQREERKPWICYSVLDAKSTLKLYESLKSQLSQMRWKLDGKTV
DGKHMFDFYEEYWRPFGELLIKMETEGMLVDRKYLAEVEKVAKAEQEIAVNRFRNWASRYCSDAQYMNVGSDAQLRQLFF
GGIANSKDPDETLPIERIFKVPNVDKVIEDGKKSPTKYRNISLSRILDEPLPTDIFTASGWPSVSGDALKTLAGKVSAEY
DFVNDEQPDDNIESASENEVSEEQKSTVDEDKSAYGIAFQAFEKEEDGREACHAISALCEVCSIDSLISNFILPLQGSNI
SGKNGRIHCSLNINTETGRLSARRPNLQNQPALEKDRYKIRQAFIASPGNSLIVADYGQLELRILAHLASCKSMMDAFRL
GGDFHSRTAMNMYPYIREAIDKKHVLLEWHPQPGEDKPPVPLLKDAFASERRKAKMLNFSIAYGKTPVGLSRDWKVSVQE
AKKTVDLWYSDRKEVLNWQEERKKEAREKNCVHTLLGRARQFPSVAHATNSQRGHIERAAINTPVQGSAADVAMCAMLEI
SKNARLKELGWKLLLQVHDEVILEGPTESAEVAKAIVVECMSKPFNGKNILQVDLSVDAKCAQNWYSAK
>chloroplastic/mitochondrial_Q._robur_DNA_PolA
MAMGFNTQNGLFRPSSSFFLRPSSHDTFSSCSHFASSVVLQRRGGCTIQNDENLPWKLEFFSNSEPRMLRKPTLKIEGRS
ANRSSAFLDAFNSTLPGSPLVRPAKKWEEATHELQDKKKKHQHDICKHPSNQPHATTSLVNASSTNSEQHVLTSDRAAPD
SASAEQTCGGNSDIAMKNVNGQGNSNIAMKDVNGQKCWSSSRSLEKIGKPSPELTNGLGKEFTTTKRSSQQLDLRKRLNS
IYDSVLLVDNITIAKEVVGMLTDKYRHLVHACDTEVAKIEVKQETPVDHGEIICFSIYSGPEADFGNGKSCIWVDVLDGG
GRDLLVEFAPFFEDPSIKKVWHNYSFDNHIIENYGLKVSGFHADTMHMARLWDSSRRTKGGYSLEALTSDKKVMSGIQLG
LEEDLFGKISMKNIFGTKKIKKDGCEGKIITISPVEILQREERKPWICYSVLDAKSTLKLYESLKSQLSQMRWKLDGKTV
DGKHMFDFYEEYWRPFGELLIKMETEGMLVDRKYLAEVEKVAKAEQEIAVNRFRNWASRYCSDAQYMNVGSDAQLRQLFF
GGIANSKDPDETLPIERIFKVPNVDKVIEDGKKSPTKYRNISLSRILDEPLPTDIFTASGWPSVSGDALKTLAGKVSAEY
DFVNDEQPDDNIESASENEVSEEQKSTVDEDKSAYGIAFQAFEKEEDGREACHAISALCEVCSIDSLISNFILPLQGSNI
SGKNGRIHCSLNINTETGRLSARRPNLQNQPALEKDRYKIRQAFIASPGNSLIVADYGQLELRILAHLASCKSMMDAFRL
GGDFHSRTAMNMYPYIREAIDKKHVLLEWHPQPGEDKPPVPLLKDAFASERRKAKMLNFSIAYGKTPVGLSRDWKVSVQE
AKKTVDLWYSDRKEVLNWQVERKKEAREKNCVHTLLGRARQFPSVAHATNSQKGHIERAAINTPVQGSAADVAMCAMLEI
SKNARLKELGWKLLLQVHDEVILEGPTESAEVAKAIVVECMSKPFNGKNILQVDLSVDAKCAQNWYSAK
>chloroplastic/mitochondrial_C._illinoinensis_DNA_PolA
MAMGLCTQTGPIRPSCPTYPMFSRLRRCTFRNDKNYHTESCCWSLLPRSNSIAKMVLDYRDHENSNGSLTRKRIDAIRRV
DKEGEQVQSGFIVPPAQDVGGSSPDKPSAFDTVSESTVPGCQWAKEAKRLRVRRELLLKMFKYGSYLPHETSSQENIFST
NGGRQIVAPDLASDPASPELKCGGDSKIAVKDMNGLKLDQSRQGLCSVDNIRKVALPSADASRNSEEIKQTSSGFNNGLI
KTATSEQTNHQSDLHKRLSSIYDDVLVVNNVTIAKEVVRVLTNKFRHLVHACDTEVAKIDVKQETPVDHGEIICFSIYSG
PEADFGNGKSSVWVDVLDGGGSDLLVEFSPFFEDPTIKKVWHNYSFDNHVIENYGIKLSGFHADTMHMARLWDSSRRTEG
GYSLEALTGNKRVMSGSPFCDEEELFGKVSMKTIFGKRKVKKDGSEGKMISISPVEELQREERKPWICYSVLDAKSTLKL
YESLKSQLSTMPWKLDGKPVSGKSMYDFYEEYWRPFGDLLVKMETEGILVDRAYLAEVEKIAKAEQEVAAKRFRNWASRY
CSDAKYMNVGSDAQLRQLFFGGIANRKDSDEVLPNERIFKIPNVDKVIEDGKKSPTKFRNIRLRSILGFPLPADMFTATG
WPSVSGDALKTLAGKVSAEHGLMNDACDLQLDENIENVSENEVSEKENSTSGNDKSAYGTAFLAFKEEWEGREACHAIAA
LCEVCSIDSLISNFILPLQGSNISGKNGRIHCSLNINTETGRLSARRPNLQNQPALEKDRYKIRQAFIAAPGNSLIVADY
GQLELRILAHLASCKSMLDAFRAGGDFHSRTAMNMYPYIREAIDKKQVLLEWHPQPGEDKPPVPLLKDAFASERRKAKML
NFSIAYGKTPVGLARDWKVSVKEAKKTVDLWYSDRQEVLTWQEKRKQEARDQQFVCTLLGRARRFPSMARATSYQKGHIE
RAAINTPVQGSAADVAMCAMLEISKNARLKELGWKLLLQVHDEVILEGPTETAEVAEAIVVECMSKPFNGKNILKVDLSV
DAKCAQNWYSAK
>chloroplastic/mitochondrial_P._alba_DNA_PolA
MGFSTQKPTTTTLRPFCPSSFWTSRSCRSFRVASSSWPLMAPSEAHYGSRRKILSVQVVNNGWLNSTVSCNSLQFREGSL
QFLSRIVIGMNKHNDMEYNRHLYKTPIHGSFMKFSTASTGMLKEVTDEEELNSSHYSEAKVQTEQVLSKDGGPRPLLLKD
HEVPISSPVASHSKSKNTKVLMDSKRAGESIECHLVINKDETSDINENHNLEASTKHADIALMSKTKYVTGDSKLRARLC
GIYNDILVVDNISLAKGVVGMLTKKYRHLVHACDTEVAKIDVKEETPVDHGEIVCFSVYSGPEADFGNGKSCIWVDVLDG
GGKEMLFEFEPFFKDQSIKKVWHNYSFDNHVIENYGLKVSGFHADTMHMARLWNSSRRLDGGYSLEALTSDKRVMCGAHL
NHEKDLIGKVSMKTIFGRKKVKKDGSEGKMITIPPVEELQRDERIPWICYSALDARSTLKLYESLKSHLSKMLWKVDGIQ
MMGLVSAKTMYDFYEEYWRPFGELLVQMESEGMLVDRAYLAEIEKVAKAEQEVAVNRFRKWASRYCPDAKYMNVGSDAQL
RQLLFGGMVNSKDPSVALPIERTFKVPNVDKVIKEGQKAPSKFRDIKLHSIGCQLETEMYTESGWPSVSGDALKALAGNA
SAEYDFLDEACNLGCDDEYENSSKDEVTYVEKDTTAYGTAFSAFATEDEGREACHAIAALCEVCSIDSLISNFILPLQGS
NVSGRNGRIHCSLNINTETGRLSARRPNLQNQPALEKDRYKIRQAFIAAPGNSLIVADYGQLELRILAHLASCKSMLDAF
KAGGDFHSRTAMNMYPHIREAIEKKEVVLEWHPLPGEDKPPVPLLKDAFGSERRKAKMLNFSIAYGKTPVGLARDWKVSV
KEARETVKLWYNDRKEVLAWQEQRKKEACEHHCVYTLLGRARRFPLMAKATSSQKSHIERAAINTPVQGSAADVAMCAML
QISRNTRLKELGWKLLLQVHDEVILEGPTESAEIAKAIVVECMSKPFDGKNILQVDLAVDAKCAQNWYSAK
>chloroplastic/mitochondrial_C._maxima_DNA_PolA
MMTLGVSTSQASSLRAQWPAYFFLWRSNSVSISSISFCASSKALCRAEFGPLKSVGGVSSNMKTFHASCQCRQSSSLITN
SFVEARQYDNERAFLSDVNAWSKSTMRLKQEKHFRFMETEILTTNDEEKLRNEERLIGYGTSHSKVQSNLGSNISNANKN
SDCINPSTNMLSDGFRKQGPMSFEQIQNVETIDRMKISDRTLSLETIKVSSDICNGNISFYSGEQTMTKPANNDLHNQVI
PMLSNKNYTFSQNGKGSIMHRSPNVSPNGIKQSIPLGKMDSVSKASEFTEAANGLKRGSAVEEFSKMTINGGGTKIMEAP
ATNHKPDIKERLNGVYDSVLVVDSICAAREVVSMLTMKYRNLVHACDTEVAKIDVKQETPVDHGEIICFSIYSGPTADFG
NGKSCIWVDVLDGGGKEILIQFAPFFEDPSIRKVWHNYSFDNHIIENYGIKVSGFHADTMHMARLWDSSRRINGGYSLEA
LSGDTKVMSGAKLGQEKELIGKISMKTIFGRKKMKKDGSEGKIIVIPPVEELQREEKKLWVSYSALDSTCTLKLYESLKN
KLSGMPWERNGEMIPNKTMFNFYEEYWQPFGELLVKMETEGMLVDRPYLAKIEKLAIAEQQVAANRFRNWASKYCPDARH
MNVGSDAQLRQLLFGGTSNSKNPEESLPTERTFKVPNTENVIEEGKKSPSKFRNITLKRISVEDLSTEMYTATGWPSVSG
DALKVLAGKVSAEYDYFTDDLQSDNEFGDDSETVSHVENKKHIIHESANMSDYGTALKAFGSSEKGREACHAIAALCEVC
SIDSLISNFILPLQGSNISGKNGRIHCSLNINTETGRLSARRPNLQNQPALEKDRYKIRQAFIAAPGNSLIVADYGQLEL
RILAHLANCKSMLEAFKAGGDFHSRTAMNMYPHIRKAVEDGSVLLEWDPQPGEDKPPVPLLKDAFGSERRKAKMLNFSIA
YGKTPVGLSKDWKVTVEEAKQTVDLWYNERKEVRSWQNLRKREAEEKSCVRTLLGRARRFPSMKHATRAHKGHIERAAIN
TPVQGSAADVAMCAMLEISKNSRLRELGWRLLLQVHDEVILEGPTESAEVAKAIVVECMSKPFNGKNILNVDLAVDAKCA
QNWYSAK
>chloroplastic/mitochondrial_G._soja_DNA_PolA
MEVSALRPHCPLCRRRRFSSPFSLPSILPSQPLQRRKMQSFHISLRNSTVLRNYVLSRADFSCCLKGTSAGLNKYNGVRY
KGNFLCKSPVCISSMKISNASTSTLEEMTEEEELNSLHSCETQVRTMGMASCNNEFSTTTSGKKLSGGDYRGWTIAKDKL
TENKKEMNGSNKFESENGSFCASNGVASIDQNQAVPKNGDSNIVLQDPGAHVPSSVNYSVLNNSKVLMDSERVIHQHNGS
SLGIGKEKVPVVNGDHGLDGTAKDSTNVTLTKQARGTDQSKLRDRLCSIYDDILVVDNIHLAEEVAKMLTTKYRHLIYAC
DTEVAKIDVKQETPVDHGEITCFSIYCGPEADFGGGKSCIWVDVLDGGGKEILEKFAEFFSDSSIKKVWHNYSFDCHVIE
NYGFKVSGFHADTMHMARLWDSSRHLDGGYSLEGLTGDRRVMSRAQLNHEKDLIGKVSMKTIFSKKKLKKDGSEGKTSII
APVEELQRDERIPWICYSALDASSTLKLYESLKSHLSDMPWKFDGVPVYGKTMYDFYNEYWRPFGELLVMMESEGMLVDR
AYLESIEKVAKAEQEVAVNRFRKWATRYCPDAQYMNVGSDSQLRQLLFGGIVNRKDSNQTLPTERIFKIPNVNNVIEEGK
KAPKRFCDIKLTSLGYNLETEMYTATGWPSVSGDALKALAGSISADYDFFDEDCNLDLDDEDENPSQSQVAPVKIDKSAY
GTAYAAFPTEEEGREACHAIAALCQVCSINSLISNFILPLQGHNISGKDLRVHCSLNINTETGRLSARRPNLQNQPALEK
DRYKIRQAFIAAPRNSLIVADYGQLELRILAHLADCKSMLEAFEAGGDFHSRTAMNMYPHIREAVEKKEVLLEWHPQPGE
DKPPVPLLKDAFASERRKAKMLNFSIAYGKTPVGLSKDWKVSVKEAKKTVDLWYNDRKEVLQWQEERKKEARVLHCVYTL
LGRARRFPLMAQANTYQKGHIERAAINTPVQGSAADVAMCAMLQISKNKRLKELGWKLLLQVHDEVILEGPTESAEVAKS
IVIECMSKPFNGKNILKVDLSVDAKCAQNWYSGK
>chloroplastic/mitochondrial_C._cajan_DNA_PolA
MEVSALRPPCPLCRRCFSFSILPPQRRKIQTIQIFNNGFRNNNSTVPINSVKFGADFSCCLNGTSLGLNKYNGVRYNRNF
PCKSPVCISCMKISNASTGMLEEMTEEEELNSLHSRETQVRTVSVTACNNGFSATTAGIKLSGGDYRGWTIAKDKLTENK
KEMNGLNKFERENGSPIALNRVASIAQNQVVSTNGDSIVVLQDRGEHISSTVNYSVLNNSKVFTDSETVVRQFNGSSLGT
GKEKITVVNGNNVLDATAKDSTNATFAKKARSTDQSKLQDRLCSIYEDILVVDNIPLAEEVSKMLTTKYQHLVYACDTEV
AKIDVKQETPVDHGEIICFSIYSSPEADFGGGKSCIWVDVLDGGGKEILEKFAEFFSDSSIKKVWHNYSFDCHVIENYGF
KVSGFHADTMHMARLWDSSRHLDGGYSLEGLTGDRRVMSRAQLNHEKDLIGKLSMKTIFSKKKVKKDGSEGKTTTIAPVE
ELQRDERIPWICYSALDARSTLKLYESLKSYLSDMPWKFDGVPVSGRTMYDFYNEYWRPFGELLVTMESEGMLVDRAYLE
SIEKVAKAEQEIAAIRFRKWASRYCPDAQYMNVGSDLQLRQLLFGGTVNRKDSTLALPTERIFKIPNVDNVIEDGKKAPK
KFRDIKLTTLGYNLETEMYTASGWPSVSGDALKALAGKISAEYDFFDETCNLDLDDEDGIPSQSQVAPVTIDKSAYGTAF
TAFPTEEEGREACHAIAALCQVCSINSLISNFILPLQGHNISGKDLRVHCSLNINTETGRLSARRPNLQNQPALEKDRYK
IRQAFIAAPGNSLIVADYGQLELRILAHLADCKSMLEAFKAGGDFHSRTAMNMYPYIREAVEKKQVLLEWHKQPGEDKPP
VPLLKDAFGSERRKAKMLNFSIAYGKTPVGLSKDWKVSVKEAKKTVDLWYNDRKEVLQWQEERKKEAHEFHCVHTLLGRA
RRFPLMAQANKYQKGHIERAAINTPVQGSAADVAMCAMIQISNNKQLKELGWKLLLQVHDEVILEGPTESAEVAKSIVVE
CMSKPFDGKNILKVDLSVDAKCAQNWYSGK
>chloroplastic/mitochondrial_M._charantia_DNA_PolA
MMTLGVSTTQASSLRTSWPSYFFLWRSNSVSNSSISICASSKALYRSEFSSMKSGDGASPTLNMFHASIQCRKSSFLSTN
SLVETRQYDNERAFLSDVNAWSKSTMQIKQEKHFRFMESGILTKSDEEKLRKMENLVGYGTAHSYNRPQYSKVQCFNANK
DSDCINPETNRLSDGFRKQEPMNFERSVSAATIDRKTDSDRGPSIKTFKVSRGECNGDIDSFSGGRTMNKPENNDLHNQL
VPMRSNKRYTISQNGKGSISHHAPNVSPNGRKQNISTGKVNNVPKSLKFIEASNEIKRGVDVEEFSEITINGTGTKMMEA
QANDHKPDIKERLNSVYDSVLVVDSVSAAKEVVSMLTTKYKNLVHACDTEVAKIDVKQETPVDHGEIICFSIYSGPNANF
GSGKSCIWVDVLDGGGKEILLQFAPFFEDPLIKKVWHNYSFDNHIIENYGIKVSGFHADTMHMARLWDSSRRANGGYSLE
ALSGDVKVMSGAKLGHEKELIGKVSMKTIFGRKKMKKDGYEGKLTVIPPVEELQREERRPWVSYSALDSICTLKLYESLK
NKLSNMPWERDGEMIPDKTMFNFYEEYWQPFGELLVKMETEGMLVDRAYLAEIEKLAKAEQEVAGNRFRNWASKYCPDAK
YMNVGSDAQVRQLLFGGTLNSKNPDESLPAERTFKVPNSENVIEEGKKTPGKFRNITLQSILKDKVLSTEMYTASGWPSV
SGDALKILAGKVSAEFDDFTDAHDDLQSDNEVDNDSETMPHGENKKPVIHESANMSDYGTAFEAFASKEEGREACHAIAA
LCEVCSIDSLISNFILPLQGSNISGKNGRVHCSLNINTETGRLSARRPNLQNQPALEKDRYKIRQAFIAAPGNSLIVADY
GQLELRILAHLANCKSMLEAFKAGGDFHSRTAMNMYPHIRNAVEKGSVLLEWDPQPGEDKPPVPLLKDAFGSERRKAKML
NFSIAYGKTPVGLSKDWKVTVEEARQTVDLWYNERKEVRIWQELRKKEADEKSCVRTLLGRARRFPSMKHATRAQRGHIE
RAAINTPVQGSAADVAMCAMLEISNNSGLRELGWRLLLQVHDEVILEGPTESAEVAKAIVVECMSKPFSGKNILNVDLAV
DAKCAQNWYSAK
>chloroplastic/mitochondrial_A._ipaensis_DNA_PolA
MEVLLRPYCPSCFSLSHSSSSSSSSSSTFPYRLALSSWSFSASSDPPHRRRIHSVQAANSGHPDSIVSSNYLRFREGSWC
LQRTSVRLNKYSDMRFRRNAPHKVPVCISLMKFSNASTGILEEMTKEGELTSLHPNDTQVSMVGSVPCNLGLSVMTGERK
LSGGDYRGWANARYKLTESKKETNSMKKYERKLGSSYPSNRLPPNGNGQVVSRNVDSSLVLQEHTDHVLTPVKHSGLKNS
NVCTDSETVVRQLNGYTQEIRKEKNSKVNGENVLDTNVKDSTKATRPSRARGSDQSKLRDKLCSIYEDVLVVDSIPLAEE
VAKMLTVKYRHLIHACDTEVAKIDVKDETPVDHGEIICFSIYSGPEADFGGGKSCIWVDVLDGGGQEILDKFAEFFSDSS
IKKVWHNYSFDCHIIENYGFKVSGFHADTMHMARLWDSSRRLDGGYSLEGLTGDKRVMCAAQLNHDKDLLGKVSMKTIFG
KKKVKKDGSEGKTITIAPVEELQRDERIPWICYSALDARSTLNLYESLKSHLSAMPWKLDGVLVSGRTMYDFYNEFWRPF
GELLVTMESEGMLVDRAYLADIEKVAIAEQDIAANRFRKWACKYCPDAKYMNVGSDLQLRQLLFGGIANRKDPNEVLPTE
RIFKIPNVDKVIEEGKKAPTKFRDIKLTSLGYKLETDMYTASGWPSVSGDALRALAGKISAEYDFVDENCDLGLSEDEIP
EIPSQSQTASAQIDKSAYGTAFAAFPTEEEGREACHAIAALCEVCSINSLISNFILPLQGHNISGKDNRIHCSLNINTET
GRLSARRPNLQNQPALEKDRYKIRKAFIAAPGNSLIVADYGQLELRILAHLANCKSMLDAFKAGGDFHSRTAMNMYPYIR
EAVDKKEVLLEWHPQPGEEKPPVPLLKDAFGSERRKAKMLNFSIAYGKTPVGLSKDWKVSVKEAKKTVDLWYNDRKEVLK
WQEERKKEAHQFHCVHTLLGRARRFPLMGQANKYQKGHIERAAINTPVQGSAADVAMCAMLEISNNKQLKELGWKLLLQV
HDEVILEGPSESAEVAKAIVVECMAKPFHGKNILKVDLSVDAKCAQNWYSAK
>chloroplastic/mitochondrial-like_V._umbellata_DNA_PolA
MEVSALRPHCPLCRRSFSRLFSLPSLLPSPSLQRRKNQSFQISYNGLRTSSVLENSVQSRADFSCCTKGTSAGLSKYNGV
RYERDFPCKSPVCISSMKIANASTGTLEEMTEEEELESLRSCETKVRMMDVASCNIGFSASTVGKNLSGGDCRGWTIAKD
KLTENKKEMNGSNKFDRDIILQDHRDHVSSAVKYSVLNKSKVFVDSERLVRQCNESTLEISKEKITVINGDHGLDGIAKD
SINVTSAKQAGGTDKINLRNRLCSIYEDILVVDNISLAEEVSKMLTTKYRHLIYACDTEVAKIDVKQETPVDHGEIICFS
IYSGPEADFGRGKSCIWVDVLDGGGKEIFEKFAEFFSDSSIRKVWHNYSFDCHVIENYGFKVSGFHADTMHMARLWDSSR
LLDGGYSLEGLTGDRRVMSRTQLNHQKDLIGKVSMKTIFSKKKLKKDGSEGKTSVIAPVEELQRNERIPWICYSALDASS
TLKLYESLKGHLSDMPWKFDGVPVYGKTMYDFYNEYWRPFGELLVMMESEGMLVDRAYLVSIEKVAKVEEEIAANRFRKW
ASRYCPDAQYMNVGSDSQLRQLLFGGTLNRKDSNLALPTERIFKIPNVDNVIEEGKKAPKKFRDIKVTSLGYNLKTEMYT
ATGWPSVSGDALKAMAGKISADYDFFDDDCNLELGDEDGNTSQNQVAPLKIDSSAYGTAYAAFPTEEEGREACHAIAALC
QVCSINSLISNFILPLQGQNISGKDLRVHCSLNINTETGRLSARRPNLQNQPALEKDRYKIRQAFIASPGNSLIVADYGQ
LELRILAHLADCKSMLEAFKAGGDFHSRTAMNMYPYIREAVEKKEVLLEWHRKPGEDKPPVPLLKDAFASERRKAKMLNF
SIAYGKTPVGLSKDWKVSVKDAKKTVDLWYNDRKEVLQWQEERKKEAHELHCVHTLLGRARRFPLMAQANKYQKGHIERA
AINTPVQGSAADVAMCAMLQISKNKQLKELGWKLLLQVHDEVILEGPTESAEVAKSIVVECMSKPFNGKNILKVDLSVDA
KCAQNWYAGK
>chloroplastic/mitochondrial_A._precatorius_DNA_PolA
MAMAMPMEVSALRPYCPSCRYLSRPFSSTLSSSTLLAPQRRKVQSIQIANSGLPNSTVRSNSVQSRADFSCSLKRTSGRL
NRYKGARYKRSFPFKSPVCISFMKTSNASTGMLEETVEEEELNSLHSCEKQISAVGVAPCNHGFSTTAAERKLSGGDYRG
WTIATEKITENKKEINGPDKFERKNGSSYASYRIASIGQNQAVSKKVDSNLVLLDHGEHVSSSVNYSVLNNSKVFTDSER
VAPQFNESPLGISKEKITRVNGDHGLDATAKDSTNATFGKQAAATDQSKLRHRLCSIYEDILVVDNIPLAEEVSKLLTTK
YRHHIFACDTEVAKIDVKQETPVDHGEIICFSIYCGSEADFGGGKSCIWVDVVDGGGKEILEKFAEFFSDSSIEKVWHNY
SFDCHVIENYGFKVSGFHADTMHMARLWDSSRHLDGGYSLEGLTGDRRVMSRAQLNHEKDLIGKLSMKTIFSKKKVKKDG
SEGKTVIIAPVEELQRDERIPWICYSALDARSTLKLYESLKSHLSDMPWKFDGVPVSGKNMYDFYNEYWRPFGELLVMME
SEGMLVDRAYLQDIEKVAMAEQEVAANRFRKWASRYCPDAKYMNVGSDLQLRQLLFGGTVNRKNSNLGLPTERIFKIPNV
DKVIEEGKKAPKKFCDIKLTSLGYNLKTEMYTATGWPSVSGDALKALAGNNSAEYDFFDEACDVDLDDEDENPSKSHITA
VKVDKSAYGTAFAAFPTEEEGREACHAIAALCEVCSINSLISNFILPLQGHNISGKDNRVHCSLNINTETGRLSARRPNL
QNQPALEKDRYKIRQAFIASPGNSLIVADYGQLELRILAHLANCKSMLEAFEAGGDFHSRTAMNMYPYIRQAVEKKEVLL
EWHPRPGEDKPPVPLLKDAFGSERRKAKMLNFSIAYGKTPVGLSKDWKVSVKEAKKTVDLWYNDRKEVLQWQEERKKEAH
ALHCVYTLLGRARRFPLMAQANTYQKGHIERAAINTPVQGSAADVAMCAMLQISNNKQLKELGWKLLLQQVHDEVILEGP
TESAEFAKSIVVECMSKPFNGKNILKVDLSVDAKCAQNWYSAK
>chloroplastic/mitochondrial_M._indica_DNA_PolA
MLLLLKLFKTALSTSNSTHKLLLLLLSRPRVADLKMVTGIASTAPSQGAICLFSSSSRFVTVAPSRALKRREACTIQSAS
STTPNRILLSSCPRFYHSFYHGGASSVERLYYKLMTDSSPAKMIPHSSVERWYFKLMTDSSPAKMIPYYQHQNSFERKPS
KEIFNQQKVDKRGEQVSRNCSSASIKEVGHNSPYGPPSTLKWDDEVKRLKKTKAESSLYFQEAIGSRQITSQNHKLLDKS
DVQELIDAENVTANGFNSKYLVVTKPALTEPDSTGNRNIALDPVNLHRPDSSTKESSDSKGRLSKETKAKPQDLHHKLTS
IYNNVLLVDNVSDAKKIVKMLTQQYRHLVHACDTEVAKIDVKQATPVDHGEIICFSIYSGPQADFGNGKSCLWIDVLDGG
RDLLIEFAPFFEDPSIKKVWHNYSFDNHVIENYGFKVLGFHADTMHMARLWDSSRRADGGYSLEALTSDKDVMSDVTSCQ
ENDLFGKVSMKTIFGRRKVKKDGSEGKLITIPPVEELQREERKSWICYSALDAISTLKLYETLRKKLLNMNWKLDGKLVP
GGTMFDFYQKYWLPFGEILIKMETEGMLVDREYLAEIEKIAKAEQEDAVNRFRNWAIKYCPDAKYMNVGSDTQLRQLLFG
GTLNCNNPDEILPHERLFKVPNIEKIIEEGKKAPTKFRNIKLHSIGVKLPTEKYTATGWPSVGGEALKTLAANISAQYNF
VDESNDLLIDDNAENAAEREADEESEANKPPAEEKTFATEEEARDACRAIASLCEVCSIDSLISNFILPLQGCNVSGRNG
RVHCSLNINTETGRLSARRPNLQNQPALEKDRYKIRQAFIAAPGNSLIVADYGQLELRILAHLANCKSMLDAFEAGGDFH
SRTAMNMYPHIRNAIEMKQVLLEWHPQPGEDKPPVPLLKDAFGSERRKAKMLNFSIAYGKTPVGLARDWKVSVEEARETV
SLWYSDRKEVLTWQEARKKEARMEGCVYTLLGRARRFPSFKSVSRSQRNHIERAAINTPVQGSAADVAMCAMIEISKNVK
LKDLGWKLLLQVHDEVILEGPSESAEVAKAIVVECMSKPFNRKNILRVDLNVDAKCAQNWYSAK
>chloroplastic/mitochondrial_P._trichocarpa_DNA_PolA
MGITSTTTQISPFRPICPSYFKLSRSCPCFASREGSSRPFSVALHRFWGKIPLQVIDDMQKRDEKRRVVSRNSNAPPGLE
FTTILRDGTRALWKQESNELLKQKCEYDGSVYSFKYERMDINAIQTQDKPKSQKQLISRNVGQLVDNKRPNGSSLDDILK
ESAWNNGSFMQRMENEKQFQSSELGHTGIGSNEQVQTKGRPHKLDIRERLTSIYESVLVVDNVTMAKEVVSKLTNQYRHL
IHACDTEVARIDVKEETPIDHGEITCLSIYCGPEADFGHGKSCIWVDVLDGGGRDLLNEFALFFEDPDIKKVWHNYSFDN
HVIENYGFSVSGFHADTMHMARLWDSSRRLKGGYSLEALTGDQKVMRGAGSCYKELIGKVSMKTIFGKKKLKKDGSEGKM
TIIAPVEELQREEREPWICYSALDAISTLQLYKSMESELSKMPWNLDGKRVFQKSMFDFYQEYWQPFGEILVRMETEGML
VDRAYLAEVEKVAKAEQEVAANRFRNWACKYCPDAKYMNVGSDTQLRQLLFGGVPNSKDPLLTLPEDKTFKVPNVDKVIE
EGKKTPTKYRNIKLCSIGVDLPIETYTASGWPSVSGVALKALAGKISDAVSDANDAAGLQLDDAVLDDSGTMTDEDSNSE
GSYVENKVESEYVAGLRRFQTPEEGIEACHAIASLCEVCSIDSLISNFILPLQSSDISGKGGRVHCSLNINTETGRLSAR
RPNLQNQPALEKDRYKIRQAFIAAPGNSLIVADYGQLELRILAHLANCKSMLDAFKAGGDFHSRTAMNMYPHIREAIEKK
QVLLEWYPQPGENKPPVPLLKDAFASERRKAKMLNFSIAYGKTPVGLSRDWKVSVAEAKETVNLWYKERKEVLKWQQARK
KEARENGRVYTLLGRARVFPSLTDASSSLRGHVERAAINTPVQGSAADVAMCAMLEISKNTRLQELGWKLLLQVHDEVIL
EGPTESAEVAKAIVVGCMSKPFGGKNFLNVDLAVDSKCAQNWYAAK
>chloroplastic/mitochondrial_H._brasiliensis_DNA_PolA
MGLSTTQIAPLRPICPSYFKLSQSTLCFSSLGAPSRHFSNAFHRYWLEMPSGVIVNLQARHKKRILASRNYTAASNLEFA
TELYQSTRSSWKQKSETLREYRRLQKSESLREYKIGYSPVKSEHVEDISSSSVVHVTTVADKVSSQKQAFSRNGRGHIVD
SKDHAVSVPFSTELRTTGRSNMILGNVNGHAIDDKRPNSLSLKNISREGAQKNGSVAVKSSVAVDNINGGAIDKKRPNGL
SLAKISKMHAQTDRSLSMKILEHQKERNFNEIEHVNTLLIDSKQTNKNLLVVSDAEKPSNTKQASCLLDIKKKLTSIYGK
IMVVNNVSMADEVVYKLMNQYRHFVHACDTEVAKIDVKEETPIDHGEITCFSIYSGPEADFGNGKSCIWVDVLDGGGKDL
LAKFAPFFEDPDIRKVWHNYSFDNHVIENYEFPVYGFHADTMHMARLWNSSRRTEGGYSLEALTGDKRVMSGFHSCYEEL
IGKVSMKTIFGKNKLKKDGSEGKIITIAPVEELQREDRELWICYSALDAISTWQLYESLKNKLCRMPWKVDGRPVGKSMY
DFYQEYWKPFGKLLVRMETEGILVDRPYLAEMEKVAKAEQEVAANRFRNWACKYCPDAKYMNVGSDTQLRQLFFGGIANR
KDDTDSLPHERIFKIPNVDKVIEEGKKAPTKFRSITLHKIGDFPAEKYTASGWPSVSGDALKALAGKVSAEYDFMDDAIV
DDCELETIDDSETKISSVLNNVDKSAYGTALLAFPKQEEGIEACHAIASLCEVCTIDSLISNFILPLQGSNVSSKRGRVH
CSLNINTETGRLSARRPNLQNQPALEKDRYKIRQAFIAAPGNSLIVADYGQLELRILAHLSDCKSMLEAFRAGGDFHSRT
AMNMYQHIREAVDKGEVLLEWYPQPGEDKPPAPLLKDAFGSERRKAKMLNFSIAYGKTPVGLARDWKVSVEEAKETVDLW
YRERQEVLKWQQARKQEARQDGRVHTLLGRARIFPSMAHGSNAQKGHIERAAINTPVQGSAADVAMCAMLQISKNDCLKK
LGWKLLLQIHDEVILEGPSESAEVARDMVVECMSKPFNGKNILKVDLSVDAKCAQNWYSAK
>chloroplastic/mitochondrial_R._communis_DNA_PolA
MGLSTATTQFSSFRPICPSSSSSSFKFFHPCPCFSSSRNSLPRFWVEPSGVIVNLQGRGEKRVLTSRYYSTASSLEVGTK
LRPSTKSSWIEETEDLREYRRFQKSKILHDCNTGNARGNNEISGDKSYSVMHGTMVANKKDVSVHDKSSNEKQELSRNSG
GHLAMGNSRIKNEIEDDDNYPVIMVANQKLVPKQVVENKRPGSLSLNNISRDSAQVASVDKTNNQAIDRKRLNGFSLSKS
LELDAQTDTSLSAKILGNWKEKTFNEIEDIGVDQIEHHLTDGKLAAVGDAEKFSNTKEASRHPDVKRRLTSIFGKILVVN
DISMADGVVKKLTNEYRHLIHACDTEVAKIDVKQETPVDHGEIICFSIYSGPEADFGNGTSCIWVDVLDGGGRDLLVKFK
PFFENPEIKKVWHNYSFDKHVIQNYEVPVCGFHADTMHMARLWNSSRRTEGGYSLEALTGDKRVMSGAQSCFEGLIGKVS
MKTIFGKNKLKKDGSEGKMITVAPVEELQREEREPWICYSALDAISTWQLYESLKRKLFHMPWNLNGKPVGKSMLDFYKE
YWRPFGELLVRMETEGILVDRAYLAEIEKVAKVEQEIAVNRFRNWACKYCPDAKYMNVGSDTQLRQLFFGGIANSKDPDS
ILPVEKKIKVPNVDKVIEEGKKAPTKFCSITLHKIGNFPAEMYTATGWPSVSGDALKTLAGKVSAEYDFVDDIVEDGCEL
ETTEGSETQVPSVLKDVDTSAYGTALKAFPSLEEGIEACHAIASLCEVCSIDSLISNFILPLQGSNVSGKRGRVHCSLNI
NTETGRLSARRPNLQNQPALEKDRYKIRQAFIAAPGNSLIVADYGQLELRILAHLANCKSMLEAFKAGGDFHSRTAMNMY
PHIHEAVDKGEVLLEWDPQPGEEKPPVPLLKDAFGSERRKAKMLNFSIAYGKTPVGLARDWKVSIEEAKETVNLWYRERQ
EVLKWQEARKKEAREDGRVHTLLGRARVFPSISHASNAQKRHIERAAINTPVQGSAADVAMCAMLQISHNKRLKELGWKL
LLQIHDEVILEGPTESAEVAKDIVIECMSKPFFNGVNILKVDLSVDAKCAENWYSAK
>T._petrophila_DNA_PolA
MARLFLFDGTALAYRAYYALDRSLSTSAGIPTNATYGVARMLVRFIKDHIIVGKDYTAVAFDKRAATFRHKLLETYKAQR
PKTPDLLIQQLPYIKRLVEALGMKVLEIEGYEADDIIATLAVKGLSLFDEIFIVTGDKDMLQLVNEKIKVWRIVKGISDL
ELYDAQKVKEKYGVEPHQIPDLLALTGDEIDNIPGVTGIGEKTAVQLLEKYKDLEDILNHVRELPQKLRKALLRDRESAV
LSKKLAILETNVPIEINWEELRYQGHDREKLLSLLKELEFASIMKELQLYEESEPVGYRIVKDPVEFEKLVEKLKETPSF
AIDLETSSLDPFDCDIAGISVSFKPKEAYYIPLHHRNAQNLDEKEVLKKLKEILEDPGAKIVGQNLKFDYKVLMVKGVEP
VPPHFDTMIAAYLIEPNEKKFNLDDLALKFLGYKMTSYQELMSFSSPLFGFSFVDVPLEKAANYSCEDADITYRLYKTLS
LKLHEADLENVFYKIEMPLVSVLARMELNGVYVDTEFLKKLSEEYGKKLEELAEEIYRIAGEPFNINSPKQVSRILFEKL
GIKPRGKTTKTGDYSTRIEVLEELAGEHEIIPLILEYRKIQKLKSTYIDALPKMVNPKTGRIHASFNQTGTATGRLSSSD
PNLQNLPTKSEEGKEIRKAIVPQDPNWWIVSADYSQIELRILAHLSGDENLLRAFEEGIDVHTLTASRIFNVKPEEVTEE
MRRAGKMVNFSIIYGVTPYGLSVRLGVPVKEAEKMIVNYFVLYPKVRDYIQRVVSEAKEKGYVRTLFGRKRDIPQLMARD
RNTQAEGERIAINTPIQGTAADIIKLAMIEIDRELKERKMRSKMIIQVHDELVFEVPDEEKDALVELVKDRMMNVVKLSV
PLEVDVTIGKTWS
>P._hypogea_DNA_PolA
MARLFLFDGTGLAYRAYYAIDQSLSTSDGIPTNATYGLMRMMIKFLKERIREGDYAGFAMDKKTRTYRHELLAEYKAQRA
PAPDAMLQQLPYIKRGVEALGVKVLEYEGCEADDVIATLAKKGESRFEEVHIVSGDKDVLQLVSDKIKVWRPIKGISELE
LYDEQKVLEKFQVPPNHIVDLLALAGDTVDNVPGVQGIGPKTAVELISKYGSLEEIYEKIDKNSRLGKLLLQHREDAFKS
KKLVTLMSDLELGLNWEDLRYEGFKQEKLIEFLKELEFSSLMKELGLYAQQPEQTPYRAILTEQEFEQLLQRMQSSQYVV
IDTETDSLDPLSAHLVGISVALPDKSSHYVPVGHRRGPNLPLEKVLKGLKPILEDKTIKIVGQNLKYDYSIFMAHGITPN
PPAFDTMIAAYLLNPDEKRFGLDELALKFLNYKMMSFDELVKSSSPLFSAVTFADVDVQDATKYSAEDADVTRRLYELLN
VKLHEQGLTDVLEKIEMPLIVVLAEMELTGVYMDVSYLKDLSLKYSAKMNELSRQIFDLAGEVFNLNSPKQTAYVLFEKL
KIKPKGKTPGGELSTRADVLEDLIEEHPIVPLILSYRKYQKLKSTYLDVLPRLVHPKTGRIHTSFHQTGTATGRLSSSDP
NLQNLPSKQEEGREIRKAVVPQQSGWKILSADYSQIELRVLAHMSKDENLIEAFVKDKDVHTFTAARIFGIREEDVGPEE
RSIGKMVNFSIIYGVSPYGLSQRTGLSYRQAEAFIKEYFELYPHVREYLTKTVAFAKTHGHVRTLFGRKREVPQLRSSDS
SVRQEGERIAVNTPIQGTAADIMKLAMIAVHRFLKEKGLRTKMILQVHDELVFEVPNEEAELVTKKVKEIMETVVKLSVP
LKVDVKLSEHWE
>K._olearia_DNA_PolA
MANRLFLFDGTAIVYRAYFAIDVSLTNSKGEPTNAVYGTARMLSRFIKNYIAEGDYALFAFDRKEATHRHDLFEGYKATR
AEMPDALVAQLKYIPDLVEGFGIKFHSVATLEADDIIATAVTKYRDKFDEIVIVSGDKDILQLVDEKVKVLRFVSGLTDL
EEYDRRKVEEKFGLPPEKIYELLSLCGDTSDNIPGVPGIGIKTALKLLKEYGSIDEIYKNIRKLSPGLRKKLMDGKKALE
MSKKLVRLVTDADLHIELEELRYRGLDKEKLRELFLKLEFASLLREFDLTNLGSDNNEDNGYRPVSSQQELDELFETLKG
SDVISIDLETSSLDPHEAKIVGISVAIKDGEGFYIPVNHESSDWQADEKQVLLRLKELLEDSGTKIVGQNLKFDYEILEK
HGIEPVVPHFDTMIAAYLLNPDSRRFNLDDLALKFLGYRTTSFSELMNKNQLKDQFEKVSVEEAAKYSVEDADIALRLYR
VLSKKLYESDLDNIFHKIEMELIPVLAELELNGVYMNVESLKNLSEEYEKRLGKIREELFELAGEPFNPNSPTQVSKILF
EKLGLNPPKKTKHGAYSTSAAVLEELVNEHPIIQKLLDYRKYQKLKSTYLDTLPTLVNPVTGRIHASYHQTGTGTGRLSS
SNPNMQNLPIKGEEGKEIRKCVVPQKSDWKIISADYSQIELRVLAHFSEDERLISAFKNGEDVHALTASRLYGVSVKDVT
PEMRQVGKMVNFSIIYGISPYGLARRLKIKTHIAENMISNYFNAYPGVRKFINEVIHEAKEKGYVRTLFGRKREIPHFRT
RNKMKIQEGERIAINTPIQGTAADIMKLAMIKIHKMVKEEGLEAFPILQVHDELVFEAPATEVDRVCDILTRGMSGVVEL
KVPLEVDVAVNSYWGK
>F._pennivorans_DNA_PolA
MARAFLFDGTGLLYRAFYAIDQSLSTTTGIPTGALYGLARMLLKFIKEHITVGEDYCVFVVDVKGGSTYRRELYEKYKAH
RPETPEPLLRQINLVGELIEGFGIKLVRMPGYEADDVIATLAKRFEKEKGLLEISEINVVTSDKDLLQLVNENISVWRIE
KGVTDIRKYTVRDVYERYGVYPHQIVDYLALVGDASDNIPGVPGIGEKTAVKILQDFGSVENALKNQDKLPDKIREKLLG
YYEDYELSRKLVELNCEIELPINLKELKYQGYDSAKLLEVLKKFEFASIIKELQLSASLEKAVEYNVISKENELKGLLEE
ILKAKKVALDLETSSLDPFTGKIVGISIAIDEGRAYYIPVAHLDGPNLPLDKVKEFLKEVVGARRFGGHNLKFDIKFLKR
AGIEPEYPAFDTMIEAYVLNPNEKRFNLDEMALKFLGYKMMSYDEVMQGALPLFAGDFSYVPVERAARYSCEDADISLRI
HNKLYPLIYSNEMVELYEKIELPLVSVLAQMELNGVFFDTKYLSSLSLEMEKKLSSLSQRIFEIAGEPFNLNSPKQVGYI
LFEKLKLPAMKSTNTGAYSTDVEVLENLAPDFEIARLLLEYRKIQKLKSTYVDAIPTMVNKHTGRVHASFNQTGTATGRL
SSSDPNLQNLPGRTDEGKEIRTAVKPQKENWWILGADYSQIELRVLAHMSEDEELIRAFSENRDIHLETAKRIFGVSDEF
VNESMRRIGKMVNFAIVYGVSPYGLSRRIGLDVKETRRIIDAYFNTYKGVQSYIATIKEFARKNGYVKTMFGRRREVPQI
NAKDPNIRAEGERIAINTPIQGTAADIMKIAMIKIHERMKKENLKSMMILQVHDELVFEVPDDELELMKEIVKSEMENAV
KLRVPLLVDIYVEKYML
>C._Kryptonium_DNA_PolA
MAKKEKLFLLDGTALAYRAYYAFIGRPLVTSGGMNVSAVYGFTNSLIKILEEEKPDYIAVVFDSSQPTFRHEMHPEYKAT
REKMPEDMAIQLQKLKEVIEAFNIPILEIPGYEADDVMGTIAKIAESKGIETYLVTGDKDFLQLVSPMIKIYRPTKGLAD
IEIVDVDKVKQEWGVTPEQIVDVLGLMGDKVDNVPGVPGIGEKTAVQLIKEFGSIENLIKNVDRIPTQKIKENLKSSIEK
ALLSKTLVTIKTDVPLDINIYSLKASQPNREKLAELFYELEFKSLIKKLGLTSAVREVEEEKIEEQKKPVKYSSIKTEPH
QYHIIKSIDELKDLVDKLKSADLVSFDTESTGIEPLNADLIGISFAVKPGEAFYVPVSVETTSSDSLFELEKKKKTHGIE
IETVLKYVKPILEDPGIKKCGQNLKYDMLLMAKYGVWISGISFDTMVAGYILNPEGSHTLEALAKEYLKYQVIPISQLIG
EGRFQRKMSEVPVEKVAEYACEDADVTLKLVDKLKNELERREQLKLCEEVEFPLVEVLAHMEFSGVKLDTDLLREMSKEL
DRMLDNLTHDIYRLAGTEFNINSPQQLADVLFKKLKLPPVKTTKTGYSTDVEVLEELAKEHPIAEKLLEYRQIQKLKSTY
VDALPKLVNPKTGKVHTSFNQTGTATGRLSSSDPNLQNIPIRTEIGREIRKAFIPSEPDWFIMSADYSQIELRIMAHLSG
DENLISAFRKGLDIHSSTAASVFGVRPEDVNYEMRRKAKEVNFGIMYGISPYGLSQRLGIPQPEAKKIIEVYFQRFPKVK
EYIDKTIAEARQKGYVATLLGRRRYVPDINSRNRTVREFAERTAINMRIQGTAADLIKLAMVRIYDEMKKRKFKSKMILQ
VHDELVFDVAPDEVEQLKEIVLDKMQNALQLDVPLVVELVVVKNWYEAHE
>T._ammonigenes_DNA_PolA
MNRNDYLYLIDASSYVFRAYFAITGHLSNRRGLPTKAIYGFTNMVWKVLRERRPTYMALVFDAPGPTFRHEMYEAYKANR
PEMPADLIPQLPYIKEIGQALGIPILEIEGYEADDIIATLARRIDHQVVIISGDKDFLQLVSDRVIIWDPMKNIIYDRKA
VERRFGLPPEKLLDVMALTGDSSDNIPGVPGIGEKTAIKLIREFGSLEALLERVEEVSRPRLRELLKAHAEAARISKELI
RLKDNAPVSLDLSHYRLREPDWPRLRELFRELDFTRLLRELPPEKTISYDDYHLVTSEEELKDLVAQARGAALLVVDLEA
TDKDPLRAEIVGVALCFSPPKAYYIPVGHKVLTSPDQLSFETVKRHLAPLIEDERVPVVGQNIKYDLILLRRQGIELRGL
AGDTMVASYLLDPTRRAHNLDDLAQEYLGHKMISYRELVGKGGSFADVGLEEAKIYACEDAHVTYLLHEKMWPLLKEHSL
WPLFMEVEIPLIYVLAEMEIVGVKIDLVYLRELSREFERRLLELEERIYALAGEAFNINSTRRLGSILFDKLGLPRLKKT
RKKTGYSTDVEVLEELAALHELPRLVLEYRTLAKLKSTYVDALPRMVNPLDGRLHTSFNQTVTATGRLSSSEPNLQNIPV
RGEEGTKIRRAFVPEEGHLLLSADYSQIDLRVLAHYSQDQTLVEAFARGEDIHARTAMEIFGVPREMVTSEMRRVAKTIN
FGIVYGMSPYGLAKELKIGRREAAAFIERYFERYPGVRDYMQQIVAEAREKGYVATIFGRKRYLPDINSPNRAAREFAER
TAINTPIQGSAADIIKLAMIEIHRSIKKEEMPAKMILQVHDELLFEIPEPQVEDVARRIVELMETVVTLRVPLKVNVSWG
KSWAELK
>G._ferrireducens_DNA_PolA
MAAERETLYLLDGSSYIYRAYFAIRHLSSPNGFPTNALYGFTQMLLKVMKDRAPAHVAVIFDAGKHTFRNELFPAYKATR
SAMPEDLAQQIAPIKQMVRAFNIPALELPGWEADDIIGTIAKKAESAGLDCVVVTGDKDLMQIVTEHVTLLDTMKEKSFG
IPDVIEKFGVEPARVVDVLALWGDTSDNIPGVPGVGEVTAKKLLQEYRTLDELLERAGEVKGKTGERLVEFADQARLCRT
LATIDCDVPIEYDIDDFAVTPPDNRRLAALFREYGFATLLKDLTSSPTLSCERYSVVLTEAELRALVEKLEKAPAFAIDL
ETTSLNPYEARIVGYAVSCHGHEAYYIPVGHRYLGAPEQLSEELVLQLLGPLLADPNRKKIGQNLKYDYQVLKLSGTELS
GIWCDTMLAAYLVNPSRNSQGLDALALEYLDHRMISYSEVVGSGKCELNFSEVDLDRAGPYSCEDADATFLLHEILLPKV
REQGMEKLLFEVEMPLMVILADMELQGVKLDVELLKELSAGFGQQLIELEAKIHAHCGGPFNINSPKQLGEMLFGRMGLA
SGKKTKGKTAWSTNVEELERLAEEHEVARLLLQYRSISKLKSTYTDALPRLIDPRTGRVHTSYNQAVTNTGRLSSSDPNL
QNIPVRGEEGRGIRRAFIAEPGSLILSADYSQIELRVLAHLSGDRVLCDAFAAGEDIHSRTAAEVFGMFPELVTSEMRRQ
AKVINFGVIYGQGAFSLAKELGVPPKQAKAFIDSYFERHAGARSFLDSCIAEAETCGFVTTILGRRLQIPEIASKNGNVR
AFAQRNATNYPIQGSAADIIKAAMIRVSRRMQEEQVQSRLIMQVHDELVFEVPESERELMEELVRTEMEGALPLAVPLKV
DLNFGRNWSEAH
>C._pelophilum_DNA_PolA
MTTETETLYLLDGSSYIYRAYFAIRHLSSPNGFPTNALYGFTQMLLKVMKDRAPAHVAVIFDAGKITFRNELFPAYKATR
SAMPEDLAQQIEPIKQMVRAFNIPALELPGYEADDIIGTIAKKCEAQGMSCVVVTGDKDLMQIVSDRVTLLDTMKEKSSG
IADVYEKFGVAPERVVDVLALWGDASDNIPGVPGIGEVTAKKLLQEFGSLDELLARAGEVKGKNGERLVEFADQARLCRT
LATIDCNVPIEYSIDDFAVTPPDNRRLAALFREYGFATLLKDLTSSPTLSCDRYSLVLTEAELRKVVSELEKAPAFAIDL
ETTSLNPREARVVGYAVSCRPHEAWYIPVGHRYLGAPEQLPETLVLELLGPLLKDPARRKIGQNLKYDYQVLRIAGIELA
GIWCDTMLAAYLVNPARNSQGLDALALEYLDHRMISYAEVAGSGKCELNFSEVDLDRAGPYSCEDADATYLLHEILLPKV
REQGMEELLFDLEMPLMRILADMELHGVKLDVELMKELSTGFGRQLIELEAQIHEHCGGPFNINSPKQLGEMLFERMGLA
VGKKTKGKTGWSTNVEELERLAEEHEVARLLLQYRSISKLKSTYTDALPKLVDPATGRVHTSYNQAVTSTGRLSSSDPNL
QNIPIRGEEGRGIRRAFIAEPGSLVLSADYSQIELRVLAHLSGDRVLCDAFAAGEDIHRRTASEVFGMFPELVTSEMRRQ
AKVINFGVIYGQGAFSLAKELGVTPKQAKAFIDSYFERHSGARSFLDSCIREAEVCGFVTTIMGRRLCIPEIASKNGNVR
AFAQRNAVNYPIQGSAADIIKAAMLRVSRRMQQEQVASRLIMQVHDELVFEVPEGERGLMEELVRTEMEGALPLSVPLKV
DLNFGLNWSEAH
>D._ovata_DNA_PolA
MPTLYLIDGSAYIYRAYHAVRGLSNSNGLPTNATFGFTRMLIKLMADRNPSHVAMFFDAKGPTFRHERFADYKANRPPMP
EDLVQQLPWIRKVTEAFNIPVFEMSGYEADDLIGTLARHGEANGFRVIIVTGDKDFMQLVTPHCTIWDPMKDKVIDTAAI
DQAFELEPRQMIDVMGFSGDTADNIPGVPGIGQKTAVKLIHTFGSMEGVYDGIDTIRAKKQKQNLIQFKDQALLSRELVT
IDQNAPIEFDPQRLKAQDADDDALTRLFAELEFRQLQQEYAHQDQSIQRHYAAIMDSTALDRLIQRLKTSGRFALDTETT
ALDPMRARLVGLSFAVKPGEAWYIPVGHNYLGAPEQLPLQTVLDRLQPVLADPAIEKIGQNIKYDWAVLRRHGVELAGVT
FDTMVASYLIEPAKRAHGLDQIALDYLGHKNIRYEEVAGKGKNAVTFDQVTIDKAIPYACEDADITLSAHEIFLPRLEAD
GLSDLMKNVEMPLLPVLLEMEMTGICVDREKLHDLSKSFAGQLELLEREIYLQAGETFNINSSQQLGHILFEKLKLPVQK
KTKKKTGYSTDVEVLTTLARSHELPALVLRHRSLAKLKSTYADALLDLIHPQTGRIHTSFNQTVAATGRLSSSDPNLQNI
PIRTAEGREIRKAFVPREGWRLLSADYSQIELRILAHCSGDPILIQSFKEDEDIHTRTATEVFEIFPQMVTDELRRQAKA
INFGIIYGMSAFGLARELEISNKMAQTYIDHYFSRYQGVKAFIDQTIQKAHETRRTSTLLGRIRQLPDIASSNRNVRQFA
ERTAINTPIQGTAADLIKLAMIRVDRALRKDRMQTAMLLSVHDEMIFEVPPGELEAAKALVREAMENVWELAVPLKVNIA
EGRNWAEAH
>P._seleniigenes_DNA_PolA
MTEKKEQVYLVDGSSYIYRAYFAIRHLSNSKGEATNAVYGFTNMLLTLLRDQQPDHIAVIFDSKGPTFRKELYPEYKANR
AAMPDDLIPQIPQIKDVVRAFNLPALELSGYEADDIIATLAKRYAEQGFAVTVVTGDKDLMQIVSDEVRLLDTMKGKISG
RQEVIERFGVPPEQVLEVLGLAGDSSDNIPGVPGIGEKTAAGLIQEFGSIDNLLANIDQVKGKKRQENLREFADQARLSR
KLADLVYDLDINLSAEELALGEPNREALEELFRKFEFNKLAQEFAALPQRAEVDADYRTVLSEADLDELIAELRQAKRFA
IDTETTSLNAVQAELVGLSFAVRANHGWYVPVGHRYLGVPDQLEQSLVLERLRPLLEDDACKKVGQNIKYDALVLLNAGV
ELAGVEIDTMVLSYVIYPEAKSHGLDALALEHLNHRMIPYSEMTGTGKKQICFSEVEVERATVYAAEDADITLQLAEKLL
AELPEGAPHKLFYEVEMPLVAVLTRMEWSGIRIDAEFLGGLSGEMGEKLVDLEKEIHALAGGPFNINSPKQLGEVLFEKL
SLPKGKKTKTGWSTNVEVLTALAHDHEIAAKILDYRSLSKLKNTYSDALPKLINPATGRLHTSFNQTVTATGRLSSSDPN
LQNIPIRTTEGRRIREAFIPEQDWVLISADYSQVELRVMAHMADVAGLKESFAAGEDIHKRTAGEIFNVFPEMVTDEMRR
QAKTINFGVLYGMGAFSLGKDLGISRAEAQQFIDHYFERYPAVLQYLEDKKTEAREHQYVTTLLGRHCAIPEINSKNGAV
RSYAERNAINYPIQGSAADIIKVAMVNIDRRLRAEQLQCRMLLQVHDELVFEAPAAELEAVCELIRAEMEGAVSLDLPLR
VDLGSGANWAQAH
>N._europaea_DNA_PolA
MKTLLLVDGSSYLYRAFHALPDLRNRLNEPTGAIYGVLNMLRRLHKEYRPDYSACVFDAKGKTFRDDIYPQYKAHRPPMP
EDLVCQIGPLYACIRAMGWPLLIEEGVEADDVIGTLVERAIARQAQCVIATGDKDIAQLVRPGIWLVNTMNNESLDESGI
LQKFGVTPAQIIDFLALVGDSVDNIPGVEKVGPKTAVKWLDQYGTLDDLIAHADEIKGVVGENLRKALDWLKVSRKLLTI
KCDVPLAMDWQDLVAVPPDTARLTELYEHLEFRSWLRELKQPGPEKNEKAESSVMAAIVDDPSVPEGENDDGRDYQIILT
DAQLGDWLAQCESAELVSIDTETTSLNPMEAKLVGLSFCMELGQAAYIPLAHHYPGVPSQLNREQVLQRLKPWLESDEKL
KIGQNLKYDRHVFANHGVMLNGIVHDTLLQSYVLESHLSHDLDSLASRHLGIQTISYDEVTGKGAKRIGFEQVEIHRAGI
YAAEDADIPLRLHRVLYPVISQDAHLEYIYQQIEIPLLEVLFRIERNGVLLDTDLLRVQSGELTQQLVALEQQAHSLAGH
AFNLNSTKQIQEILFGQHKLPVIKKTPKGVPSTDEEVLQRLASDYPLPKVLLDYRGLAKLKSTYIDKLPQMVNKQTGRVH
THYAQAVAVTGRLASNDPNLQNIPVRTPEGRRIREAFIAPDGWLIMSADYSQIELRIMAHISGDAGLIHAFSEGQDIHRA
TAAEVFGVPVEQVNPEQRRYAKVINFGLIYGMSEFGLATQLGIERTAARTFIDRYFARYPGVADYMQRTRELAKQHGYVE
TVLGRRLQLSDIRSNQRNRQMGAERAAINAPMQGTAADIIKLAMISVHRWLAEAQLQSKLIMQVHDELVLEVLVDELPVI
KENLPRLMENVLKLDVPLKVQTGIGKNWDQAH
>N._halophila_DNA_PolA
MKMLLLVDGSSYLYRAFHALPDLRNRHNEPTGAIYGVLNMLRRLHKEYHPDYSACVFDAKGKTFRDEIYPQYKAHRPPMP
EDLSRQIALLHECIRAMGWPLLMEEGVEADDVIGTLARLAANEQVQCIISTGDKDIAQLVGPGIQLVNTMNNERLDESGV
FDKFGVTPAQIIDFLALVGDSVDNIPGVEKVGSKTAAKWLKKYGTLDNLIAHADEISGVVGQNLRQSLPWLETSRKLLAI
KCDVPLEIDWHNLVTDAMDTEKLAALYERLEFKSWLRELKQTQATNGSDPAMPDLDPAVVQPAHTELDLDYQTILTESQL
EDWLQQCEHAQLVSVDTETTSLNPMEARLVGLSLCIQPGQAAYLPLAHHYPGVPQQLDSKRVLERLQPWLENPDQAKLGQ
NLKYDKHVLANHGIALNGIVHDTLLQSYVLESHQSHDLDSLATRHLGVQTIHYDELTGKGAKRIGFEQVEIDRAARYAAE
DADIALRLHQFLYPSIRSDDHLEQIYRQIEMPLLDILFHIERHGVLLDVDLLRAQGGELARQLAALEQQAYSMAGHAFNL
NSTKQIQEILFGQFKLPVIKKTPKGAPSTDEEVLQRLALDYPLPKILLDYRSLAKLKSTYVDKLPQMVNRQTGRVHTHYA
QAVAVTGRLASNDPNLQNIPVRTPEGRRIREAFIAPVGWQIISADYSQIELRIMAHISQDAGLLQAFSEGQDIHRVTAAE
VFGVPVEQVSAEQRRYAKVINFGLIYGMSEFGLAAQLDIDRMAARTFIDRYFARYPGVADYMQRTRTEAKQNGYVKTVLG
RRLQLSDIRSSQHNRRMGAERAAINAPMQGTAADIIKLAMIAVHGWLVQAQLQSKLIMQVHDELVLEVPVGEVALVKENL
PKLMENVLELDVPLRVEVGVGNNWDQAH
>S._denitrificans_DNA_PolA
METKTLLLVDGSSYLYRAFHALPDLRNRHNEPTGAIYGVLNMLRRLHKDYNADYSACVFDAKGKTFRDDLYPEYKAHRPP
MPDDLARQIEPLHEAIRAMGWPLLMVDGVEADDVIGTLSELAWRQGIRTVISTGDKDMAQLVNPHVTLVNTMSNEKLDEA
GVETKFGVPATRIVDYLSLVGDAVDGVPGVDKVGPKTAVKWLAQYGSLDNLIAHANEIGGVVGENLRNTLDWLPKGRELV
TIKCDVALPVELTELGPQPPDTPKLIELFERCEFKTWLRELSSEVSTQPAVGSGQPSAGELNFQPPASYETVLTQEALDR
WLEKIADAELISVDTETTSLDPLAAQIVGISLATEAHLAAYIPLAHHYAGVSQQLDRETVLNQLKPLLESKSRPKLGQNL
KYDKHVFANHGILLDGIIHDTLLQSYVLESHKPHDMDSMALRHLGTKTITYAEVAGKGAKQIGFDQVDLETATRYAAEDA
DITLQLHQNLYPQISPNARLDFVYRHIEMPLLDVLFTVERNGVLLDTQLLAQQSHELGTSMLRLEKEAHLLAGQPFNLNS
PKQIQEILFDQLKLPVKKKTPSGAPSTDEDVLQELALDYPLPKVLLEYRGVAKLKSTYTDKLPRMVDPQTGRVHTRYNQA
VAVTGRLASSDPNLQNIPVRSQEGRRIREAFIATPGSHIIAADYSQIELRIMAHLSGDESLLKAFAAGEDIHRATAAEVF
GTTPAEVSSEQRRYAKVINFGLIYGMSAFGLASQLGIERSAAQSYMERYFARYPGVARYMERTREAAKAQGYVETVFGRR
LWLPEISGANGMRRQAAERAAINAPMQGTAADLIKLAMIAVQGWLEKNRMQSLIIMQVHDELVLEVPDAELETVRRELPG
LMCGVAQLAVPLVVDVGEGPNWEQAH
>M._rhizosphaerae_DNA_PolA
MKTLLLVDGSSYLYRAFHALPDLRNKAGEPTGALYGVLNMLRRLHKDYPADYSACVFDAKGKTFRDDIYPEYKANRPAMP
EDLSQQISPLHEAIKAMGWPLLMIDGVEADDVIGCLAKHAESQGMQVVISTGDKDMAQLVTPNVKLVNTMTNEVLDEAGV
EAKFGIPPSLIVDYLTLIGDNVDNVPGVEKVGPKTAVKWLTQHGSLDHIMANAAAISGVVGDNLRKALDWLPTGRELITI
RCKLDLPQVVTDLISQPADNAKLAEIYERFEFKTWRRELDTGATPAVAAPPLSPVSGDLFSTHPANTNRDFETILDQASL
DKWLLLLKSAPLITFDTETTSLDPMQAKLVGMSFSVEAGKAAYLPLAHDYTGAPQQLDFQAVLQQLKPILEDTALLKLGQ
NLKYDKHVLANHGIKLQGIKHDTLLQSYVLESHRTHGMDDLAMRHLGVQTITYEEIAGKGAKQVPFSQVSIEIASEYAAE
DADITLQLHQALYPQVEADEKLEFVYRHIEMPLLDILYTIERNGVLIDQAMLQAQSHELGQKLLDLEQQAYTLAGQPFNL
GSPKQLQEILFGKLGIKPLKKTPSGAPSTDEDVLQELALDYPLPKILLEYRGLAKLKSTYTDKLPRMINPDTQRVHTSYS
QAVAITGRLASSDPNLQNIPVRTAEGRRIREAFIAPAGAHIISADYSQIELRIMAHLSQDEGLLSAFAKGEDIHRATAAE
IFSVTRDEVNSEQRRYAKVINFGLIYGMSAFGLAQNLNIERSAAQNYIDRYFARYPGVREYMQNTRLLAKEQGYVETLFG
RRLWVPEINSPNGMRRAGAERAAINAPMQGTAADLIKLAMISVDRWLREQQLQSKLIMQVHDELVLEVPETELELVKQQL
PRLMQDVATLDVPLLTEVGVGSNWEAAH
>N._Kurashikiensis_DNA_PolA
MKTLLLVDGSSYLYRAFHALPDLRNKHNEPTGAIYGVLNMLRRLHKDYPADYSACVFDAKGKTFRDDLYPEYKAHRPPMP
DDLSRQIPPLLEAITAMGWPLLMVDGVEADDVIATLACQARAQGLRTVISTGDKDLAQLVNCDVTLVNTMTNEVLDEAGV
IGKFGLPPNLIVDYLTLVGDAVDNVPGVEKCGPKTAVKWLSQHGTLDNLVENAHQITGVVGENLRKALDWLPMGRQLITV
KCDVELPVTIDGLTHPEPDRTKLAELFERFEFKTWLRELGNAGETPAAPPPIAESGQMGLFAESQAAREYETILTEAELE
RWLEKLQQASLICFDTETTSLERMDAALVGMSFAVCCHEAAYLPLAHRYAGAPQQLDFDTTLARIKPLLENPNVLKVGQN
LKYDKHVLANHGIQLNGIAHDTLLQSYVLESHRTHDMDSLAMRHLGVKTITFEEVAGKGAKQVGFDQVAIEQAGEYAAED
ADVTMQLHEALYPQIAADKKLEHVYRTIEMPLLDILYDIERYGVLIDTKMLQAQSHELGQKLIELEQKAHALAGQPFNLG
SPKQLQKILFGKLGIKPLKKTPSGAPSTDEDVLQELALDHPLPKVLLEYRGLSKLKSTYTDKLPKMVDSKTGRVHTNYSQ
AVAVTGRLASSDPNLQNIPVRTAEGRRIREAFIAPPGHSIISADYSQIELRIMAHLSQDAGLLKAFAERQDIHRATAAEI
FGVEPEAVSNEQRRYAKVINFGLIYGMSAFGLAQNLNIERSAAQSYIDRYFARYPGVADYMQRTRTEAKMNGYVETLFGR
RLWVPEINSPNGMRRQGAERAAINAPMQGTAADLIKLAMIAVHGWLKSQNIGTRIVMQVHDELVLEVPAGELELIRQELP
RLMNGVAKLDVPLEVELGVGPNWESAH
>F._kumadai_DNA_PolA
MKSSYPGTGKTLLLVDGSSFLYRAFHAMPDLRNREGFPTGAIYGVLNMLRKLRHDYPADYSLCVFDAKGKTFRDDMYPEY
KAHRPSMPEDLARQIEPLHQAIVASGWNILALEGVEADDVIGTLVQQAARDGVRSIVATGDKDLAQLVNEHVTLVNTMSN
ETLDVPGVSAKFGVPPERIIDYLTLTGDAVDNVPGVEKVGPKTAVKWLTQYGTLDNVMQSAGGIGGVVGENLRKALDWLP
QARRLLTVKCDVELPQPYSALVAPSADYEQLRTLYERFEFKSWLRELNGEAPSAAPASRAKSAPVTEDMFGTEPTNTGHA
QYDTILTEAQLDAWLEKLLAAELVCVDTETTGLDVMDAQLVGMSFAITPHHAAYLPLAHIYPGAPDQLKREQALHKLKPW
LESARHHKVGQNLKYDMHIFANHGIVLAGIHDDTLLQSYVLESHRPHDMDNLALRHLNVKTISYTEVVGKGAKQIGFDQV
DIDTATRYAAEDADITLQLHQALSPQIAVQSGLQHVYRDIELPTMQVLYRMERNGVLLDCALLQVQSRELGEKLLALEAK
AHEAAGQPFNLNSPKQIQEILFNKLQLPVKKKTPSGTPSTDEEVLQELALDYPLPKILLDYRGMAKLKSTYTDKLPQMVD
RNTGRVHTSYSQAVAVTGRLASSDPNLQNIPVRTAEGRRIREAFVAPQGSRIVSADYSQIELRIMAHLSGDEGLLRAFAN
GEDIHRATAAEIFMVAPDAVDSEQRRYAKVINFGLIYGMSAFGLAKQLGIERGAATAYIDRYFARYPGVADYMQRTREQA
KQQGFVETVFGRRLWLPEINASNGMKRQAAERAAINAPMQGTAADLIKLAMIAVQHWLEKEKLQTQLIMQVHDELVLEVP
ENELPHVKEKLRELMCHVAELKVPLEVGLGEGANWEAAH
>M._mays_DNA_PolA
MKTLLLVDGSSYLYRAFHAMPDLRNKQNEPTGAIQGVLNMLRRLHKDYPADYSACVFDAKGKTFRDDIYPEYKANRASMP
DDLRLQIEPLHTAIQAMGWPLIVEDGVEADDVIGALAKQAEREGMRVIISTGDKDISQLVNEHITVVNTMRDAFRKTDEV
LDPAGVEAKFGVPPSLMVDYLILIGDSSDNVPGVEKVGPKTAVKWLTQYGSLENIVAHADQISGVVGENLRKALPWLPTA
RELITIRCDVGIQESLEDLAPRPQDREKLIELFDRFEFKTLRRELDLAVPAAQAPLPAMAAQPAGSSADLFAAAGVTTRQ
FETILEEASLQRWLDKISSAALVCFDTETTSLDPLTAKLVGMSFSIKAGEAAYLPLTHDYPGAPDQLPFAATLARIKPLL
ENPAIKKVGQNLKYDKHVLANHGIVLNGIAHDTLLQSYVLESHRTHGMDDLAMRHLGVQTITYEQVAGKGAKQVSFSQVA
LEQASEYAAEDADVTLQLHENLYPQVAEDAKLEFVYRQIEMPVLDILFTIERNGVLIDSDMLNRQSHEIGQKLMALEQQA
YELAGQPFNLGSPKQLQEILFGKLGIKPLKKTPSGTPSTDEDVLQELALDYPLPKVLLEYRGLAKLKSTYTDKLPRMINP
TTGRVHTSYSQAVAVTGRLSSSDPNLQNIPVRTAEGRRIREAFVAPAGGHIVSADYSQIELRIMAHLSQDDGLLTAFAAG
EDIHRATAAEIFGVERDAVSSEQRRYAKVINFGLIYGMSAFGLAQNLGIERQAAQNYIERYFTRYPGVRDYMQNTRERAK
AQGYVETFFGRRLWVPEINSPNGMRRAGAERAAINAPMQGTAADLIKLAMIAVQGWLETEKLATKLIMQVHDELVLEVPD
NELALVKEKLPQLMQDVAKLDVPLLAEVGVGSNWEAAH
>P._methylotrophicum_DNA_PolA
MKTLLLVDGSSYLYRAFHALPDLRSRNNEPTGAIYGVLNMLRRLRREYEADYIACVFDPKGKTFREDLYPLYKANRPPMP
EALVQQVEPLKEAIQALGWPLLEVEGVEADDVIGTLCRQAVERGLRCVVSTGDKDLAQLVGPNVVLVNTMTNETLDEAGV
RAKFGVPPQQVLDYLTLIGDAIDNVPGVDKVGPKTAAKWLEKYGSLEAIMAHAEEIPGVVGENLRQALAWLPKGRALLTV
RRDVALPVCVEELAPRPPDTQRLKALFQRFDFKRWLKELPESSGTAGRGPEAGPGEPEPNVGASPARRYETILTEAQLDA
WLKRFEAAALVCLDTETTDLDPMRARLVGMSFSVEPHRAAYLPLAHRDPGGLQQLDLARTLERLKPWLEDAARPKLGQHA
KYDMHVLANHGIALNGLVHDTLLQSYVLESHRAHDMDSLAERHLGVKTITYEEVCGKGANQIGFDQVAIERATEYAAEDA
DITLQLHQAMFPSLEADPKLLYVYRELEMPVMHVLFAMERHGVLLDVARLEAQSRELGLRMAEIEARAHQVAGQPFNLNS
PKQIQEILFDQQKLPVIKKTPSGAPSTDEDVLQQLALDYPLPKLILEYRSLAKLKSTYTDKLPRMIHPATGRVHTNYAQA
VAVTGRLASSEPNLQNIPIRTAEGRRIREAFIAPPGHYIVSADYSQVELRIMAHISGDEGLTRAFAAGEDIHASTACEVF
GVPRDQVTPEQRRYAKVINFGLIYGMSSFGLASQLGIERAAAQAYIDRYFARFPGVAAYMAQVRAQARAQGYVETVFGRR
VWLPEINSSNNARRQAAERAAINAPMQGTAADLIKLAMIAVHRWLGEQRLKSRLILQVHDELVLEVPEAELEEVKQALPR
LMEGVARLRVPLVVDIGVGRNWDEAH
>C._Methylopumilus_DNA_PolA
MKTLLLVDGSSYLYRAFHAMPDLRNRQNEPTGAIQGVLNMLRRLHKEYPADYSACIFDAKGKTFRDDIYPEYKANRASMP
DDLRAQVEPLHEAIKAMGWPLIMEEGVEADDVIGALAKQAEREGIRVIISTGDKDIAQLVNEHVTIVNTMSNEVLDIAGV
TNKFGLPPERIIDYLTLIGDTSDNVPGVEKVGPKTAVKWLTQYGTLDNIVAHADEITGVVGENLRKALPWIPTARELITI
RCDVGIQESLGDLAPRAMDKNKLAELFEHFDFKSWRRELDSMGGEPVSVTPLTVPTSSGDLFAPTSETVNTPPTETTVDY
TPITTRNYATILSEADLDVWLDKINQAKLVCFDTETTSLDPMTAKIVGMSFSIEAGSGAYLPLTHDYFDAPAQLNLAATL
AKVRPILENSAIKKVGQNLKYDQHVLANHGIALRGIAHDTLLQSYVFESHKTHNMDDLAMRHLGIKTISFDEIAGKGAKQ
VGFNQVTVEVAAAYAAEDADITLQLHQAMYPVIQADDKLDFIYSQVEMPSREVLFTIERNGVLIDQGMLNRQSNEIGMKL
MDLEKQAFELAGQPFNLASPKQLQEILFGKLGIKPTKKTPSGAPSTDEDVLQELALDYPLPKVLLEYRGLAKLKSTYTDK
LPKMINTQTGRVHTSYNQAVAITGRLASSDPNLQNIPVRTAEGRRIREAFIAPTGSVIVSADYSQIELRIMAHLSQDDGM
LSAFANNEDIHRATAAEIFGCEREAVTSEQRRYAKVINFGLIYGMSAFGLAQNLNIDRSAAQSYIERYFARYPGVRAYMQ
DTRELAKQKGYVETYFGRRLWVPEINSSNGMRRAGAERAAINAPMQGTAADLIKLAMIAVQNWIAAQQLQTKLIMQVHDE
LVLEVPEAELDLVKTMLPQLMQNVAKLDVPLLAEVGVGNNWEAAH
>A._oryzae_DNA_PolA
MPMLLLVDGSSYLYRAFHALPDLRNKAGEPTGAIYGVLNMLRRLESDYKAEGVTYKAVVFDAKGKTFRDDWYPEYKAQRP
PMPTDLVAQIEPLHAAIKASGWPLLMEEGVEADDVIGTLARQAEAAGMDVVISTGDKDLTQLVSPRVRWVNTMSNEVLDE
AGVTAKFGVEPGRIVDYLALIGDTVDNVPGVAKVGPKTALKWLEQYGTLDNIMANAEAIGGVVGNNLRQALDFLPLGKKL
VTVVCDLPLPETPASLAPRPLDKAALEEIFSRYEFKTWLRELQGEGAAAGDAEAAGDAPAGAHRQHYETILTWEAFERWL
AKIQAAPLVALDTETTSLDPLSARIVGISFALTPGEAAYIPVAHNYPGAPDQLPREQVLARLKPWLEASNHAKLGQNLKY
DQHVFANHDIALKGIVHDTLLQSYVLESDKGHDLEQLARRHLGLETIPYTALCGKGANQIGFDQVAIDQAAEYSAEDSDL
TLRVHQNLFPAIAADAKLNCIYSDIEMPAREVLFAMERHGVLIDSGLLQAQSNELGRKLVELEAKAVEIAGQPFNLNSPK
QLAEILFTQLGLPVVKKTPGGAPSTDEEVLSELALDYPLPKALLEYRGLAKLKSTYTDKLPRMVNPHTGRVHTSFSQAVA
VTGRLASSDPNLQNIPVRTAEGRRIRAAFIAPPGCKIVSADYSQIELRIMAHLSGDHGLLDAFAKGEDVHRATAAEIFGI
MPLEVTAEQRRYAKTINFGLIYGMSAFGLARSLEIERSAAQTYIERYFARYPGVARYMEETRELAKRQGYVETVFGRRLW
LPDIRASQAGRRQGAERAAINAPMQGTAADIVKLAMTATARWLADSSLQSSLVLQVHDELVLEVPEGELARVRAELPAIM
GQVAKLAVPLVVDVGVGNNWDEAH
>Staphylococcus_phage_A3R_DNA_PolA
MKVLILFDHIREEHFSVSKDGSVKSNVLNTPNGKTLKKLLEKCSNLKRDKTNRDYDIDFLYNAVPTPIRNDYGKIIKYQD
VKQAEVKPYYERMNNIIIDNSYDMVIPVGKLGVKYLLNVTAIGKVRGVPSKVTIENGTSSHDVWVLPTYSIEYTNVNKNS
ERHVVSDLQTVGKFVEQGEEAFKPKEVSYELVDNIERVREIFNKEVKNDNYDGVDITAWDLETNSLKPDKEGSKPLVLSL
SWRNGQGVTIPLYKSDFNWENGQDDIDEVLELLKNWLASKEDIKVAHNGKYDIKFLMSTENFKDFESIQDTKVGWYLAVT
QEVKESLRLSDLAYEVTDVGGYDKPLEDFKLWFVTKLLRFFSDKIKEIQKENKKIAKKEYDVKAPEYKEWLENKLNETVV
ELDDTEKKFRVSELEKKYIQLGLSPEIVNMNLVMDNDEFINIAEQSPEYMGLSDYAKSYTLNTAINLINEYRDVKDVVND
IDGGNFNYDWFPIELMHPYASGDTDVCRRIYCDVIKKLKEQDRPKSMHLLEVNYPRLTKSLARIESNGLYCDLDYMKEND
ESYESEMAKNHATMREHWAVKEFEEYQYNLYQMALEEHEKKPKDRDKDIHQYRDKFKDGKWMFSPSSGDHKGRVIYDILG
IQLPYDKEYVKEKPFNANVKEADLTWQDYKTDKKAIGYALDNLELKDDVKELLELLKYHASMQTKRNSFTKKLLNMINKQ
KRTLHGSFSETGTETSRLSSSNPNLQNLPAHTSDVNKFDYKHPIKRSFVSRFENGVLLGSDYSALEMRIIGLFTKDPDML
QSFLNGEDIHKATASIVYNKPVEEVTKEERQATKAVNFGLAFGESPFSFAGKNNMEVSEAEEIFEKYFQTKPSVKTSIDN
VHEFVQQYGYVDTMHGHRRFIRSAQSTDKKIKNEGLRQSFNTIIQGSGSFLTNMSLTYLDDFIQSRNLKSKVIATVHDSI
LIDCPPEEAKIMAKVTIHIMENLPFDFLKAEIDGKEVQYPIEADMEIGLNYNDMVEYDEEEIDTFNSYQGYIKYMMNLQT
LEDYKESGKLTDEQFEKATNVVKSEKHIYQEI
>Staphylococcus_phage_phiSA12_DNA_PolA
MKVLILFDHIREEHFSVSKDGSVKSNVLNTPNGKTLKKLLEKCSNLKRDKTNRDYDIDFLYNAVPTPIRNDYGKIIKYQD
VKQAEVKPYYERMNNIIIDNSYDMIIPVGKLGVKYLLNVTAIGKVRGVPSKVTIENETSSHDVWVLPTYSIEYTNVNKNS
ERHVVSDLQTVGKFVEQGEEAFKPKEVSYELVDNIERVREIFNKEVKNDNYDGVDITAWDLETNSLKPDKEGSKPLVLSL
SWRNGQGVTIPLYKSDFNWENGQDDIDEVLELLKNWLASKEDIKVAHNGKYDIKFLMSTENFKDFESIQDTKVGWYLAVT
QEVKESLRLSDLAYEVTDVGGYDKPLEDFKLWFVTKLLRFFSDKIKEIQKENKKIAKKEYDVKAPEYKEWLENKLNETVV
ELDDTEKKFRVSELEKKYIQLGLSPEIVNMNLVMNNDEFISIAEQSPEYMGLSDYAKSYTLNTAINLINEYRDVKDVVND
IDGGNFNYDWFPIELMHPYASGDTDVCRRIHCDVVKKLKEQDRPKSMHLLEVNYPRLTKSLARIESNGLYCDLDYMREND
ESYESEMAKNHATMREHWAVKEFEEYQYNLYQMALEEHEKKPKDRDKDIHQYRDKFKDGKWMFSPSSGDHKGRVIYDILG
IQLPYDKEYVKEKPFNANVKEADLTWQDYKTDKKAIGYALDNLELKDDVKELLELLKYHASMQTKRNSFTKKLPNMINKQ
KRTLHGSFSETGTETSRLSSSNPNLQNLPAHTSDVNKFDYKHPIKRSFVSRFENGVLLGADYSALEMRIIGLFTKDPDML
QSFLNGEDIHKATASIVYNKPVEEVTKEERQATKAVNFGLAFGESPFSFAGKNNMEVSEAEEIFEKYFQTKPSVKTSIDN
VHEFVQQYGYVDTMHGHRRFIRSAQSTDKKIKNEGLRQSFNTIIQGSGSFLTNMSLTYLDDFIQSRNLKSKVIATVHDSI
LIDCPPEEAKIMAKVTIHIMENLPFDFLKAEIDGKEVQYPIEADMEIGLNYNDMVEYDEEEIDTFNSYQGYIKYMMNLQT
LEDYKESGKLTDEQFEKATNVVKSEKHIYQEI
>Staphylococcus_phage_phiSA_BS1_DNA_PolA
MKVLFLLDFIRIDHYDNNGHWKYLQTQNGKTFKQVIESTTSLRRDGQRKDYVFDYVYNQIPQPIYNNYGKVIKYEDVKLT
EAKPFMEELKTRIEEIKPDIIVPTGKLGIKMLLNVTKLGSVRGVPKKVDVGEVSTWVLPTYSIEYTNVNKNSERQVLADM
DILERYVQNGEEVFKPKEVKYEFVDNIERVREIFTKEVKQDENDGVDITAWDLETNSLRPDLEGSKALVASLSWKNGQGV
TIPLYKSDFEWANGQQDIDEVLSLMKEWLANKQDVKVLHNGRYDINFLMTTEGFTDFESNEDTKVGWYLAVSQEASESLR
LTNLAYEATDMGGYDEPLENFKVWFITKLLKELDKEMKEIQKENKKIAKKEYSIKANEYKKWVEDNIDFTKDLEDQYTNL
KLNPEVVTKEHINQNVLEESEEYMNLSDKGKAYTLETAISLINKFREQKNVINEVDGGKFSYDWFPVELMHPYASGDVDV
CRRIYCEVLRKLEKQGRPKVLGLLKEDYPRLTRTLARIQSNGFHTDLDYMEENDDAYREEMEKTHDEMRKHWAVLEFEEV
RYNLFEKGLEEFENKPPKDRDKELAEYRTKFKDGGWKFSPSSGEHKGEILYDILGLHLPYDKQYVKDKPFNANIPESELS
WSDYKTDKNALKYILDELDINEDTKEFVELLQYYASLQTKRNSFTKKLPKIVNPQTGNVHGNFNETGTASSRLSSNNPNL
QNQPAHTNNVNDFDYWHPIKRSYTSRFKDGIYLMADYSSLEMRVIGLYTKDENMLESFLNGEDIHKATASIMYKKPVDEV
TKEERQASKAVNFGLAYGR
>Caeruleovirus_BM15_DNA_PolA
MKALFLQEFVRESHMQRQNDGSFKNIFFQTNGGKLLKKLIHEGLELTKNDYYIDYAFFKVPDVITRDNRDRAIKYKPPTA
KESKPEYEKLYQRIVQDKPDIIIPSGKLGCKALLNIAEISKLRGVPQQVTITANVDMFDESAVVDGFENSGWVTETYTHT
CWVMPIYSMEYMLVNPKIQNLVEADFGTLKKYVEQGDNAFIAKDVKYEDVTTIERVREIFTKIVKEAPVVAWDLETNTLQ
AEKQGSKPLVISLSWKEGTGVTIPLEHKDWTWLPGHLAEIYNYIKEFVADPKIIKVGHNIKFDIRFLRLSKGFTEFNNHR
DTKTMYYLLVNQDVKGTLRLSDLTFEFTDMGGYDRALEDFKKDYKENYKKNEKERIAALKAEFKEQCAKDRAEVQQQVKD
AKAELRLLRKESPTPEILNRITELQEIAQRKYVKPPMPDFGTAGAPVNPVDGSDFCYEWIPLFEMLSPYASGDVDVCLRI
YNQLDQRCKQKGLEHIRELYTNHYPQLSATLAKIEATGIKLNIPYVKALAEAYQKEEDRLVSIIRKFPEVKQMEDEHRQL
YQMGLNELMKPVAERDKKIAALRDKYKDKLEFNANSPDDKKEVMYKITGIRLPFDKERLVDSVFEKGLKEEEIEWFHYKT
NTANMEYIAKEYPEYKELMEHLIHHSLVKTRKQSFTYKFLGMVDMDDILHGTFNPEGTETSRLSSKDPNCQNFPRKTEDV
TRFDYQYPIKRMFISRFPNGALLQLDYSSLESRIMALIAYDEEMIDAFLTGKDVHTHTASLVFKKPEEEVTGDERTNAKR
VTFGLAYGEAPFSFAPKYNMTVKEAEKLFDDYFKNKPKIKTYIDETKEKARQTGFISCMQGFTRNLRDVYSQDKQKRNGA
LRQSVNTQVQGSGAYLTNNSLIYINNIIEKQGLRSRIVLTVHDSIVIDCPPEEIHMMAHIGKTVMENLPIPWLFIEWKGE
TIRFPITADVEIGTTYNDMVNYDKDELNTFQKVENYCKYHMDLKSVKHYKESGVITEEKAKELKAMIESKKHEYQMAV
>Bacillus_phage_vB_DNA_PolA
MKALFLQEFVRESHMQRQNDGSFKNIFLQTNGGKLLKKLIHEGLELTKNDYYIDYAFFKVPEVITRDNRDRAIKYKPPTA
KESKPEYENLYKRIVQDKPDIIIPSGKLGCKALLNVAEISKLRGVPQQVTITANIEMFDENAVVEGVDNSGWITETYTHT
CWVMPIYSMEYMLVNPKIQNLVEADFGTLKKYVEQGDNAFIAKDVKYEDVTTIERVREIFTKIVKEAPIVAWDLETNTLE
ADKAGSKPLVISLCWKEGTGVTIPLEHKDWTWLPGHLAEIYNYIKEFVADPKIVKVGHNIKFDIRFLRLSRGFTEFNNHR
DTKTMYYLLVNQDVKGSLRLSDLTFEFTDMGGYDRALEDFKKDYKENYKKNEKERIAKLKEEFKAQCAKERAEVQQQVKD
AKAELRLLKKESPTTEILNRITELQEIAQRKYVKPSMPDFGTAGSPVNPVDGSDFCYEWIPLFEMLSPYASGDVDVCLRI
YNQLDQRCQQKGLEHIRELYTNHYPQLSATLAKIEATGIKLNIPYVQALADAYQKEEDRLTAIIRKFPEVKQMEDEHRQL
YQMGLNELAKPVAERDKKIAALRDKYKDKLEFNANSPDDKKEVLYKITGIRLPFDKERLVDSVFEKGLKEEEIEWCHYKT
NTANLEYIAKEYPEYKELAEVMIHHSLVKTRKQSFTYKFLSMVDMNDILHGTFNPEGTETSRLSSKDPNCQNFPRKTEDV
TRFDYQHPIKRMFVSRFPNGALLQLDYSSLESRIMALIAYDEEMIEAFLTGKDVHTHTASLVFKKSEDEVTGDERTNAKR
VTFGLAYGEAPFSFAPKYNMTVKEAEKLFDDYFKNKPKIKTYIDETKEKARQTGFISCMQGFTRNLRDVYSQDKQKRNGA
LRQSVNTQVQGSGAFLTNNSLIYINNIIEKQGLRSRIVLTVHDSIVIDCPPEEIHMMAHIGKTVMENLPIPWLFIEWKGE
TIRFPITADVEIGTTYNDMVNYDKDELNTFQKVENYCKYHMDLKSVKHYKESGIITEEKAKELKATIESKKQAYQTAV
>Staphylococcus_phage_P108_DNA_PolA
MKVLILFDHIREEHFSVSKDGSVKSNVLNTPNGKTLKKLLEKCSNLKRDKTNRDYDIDFLYNAVPTPIRNDYGKIIKYQD
VKQAEVKPYYERMNNIIIDNSYDMIIPVGKLGVKYLLNVTAIGKVRGVPSKVTIENEISSHDVWVLPTYSIEYTNVNKNS
ERHVVSDLQTVGKFVEQGEEAFKPKEVSYELVDNIERVREIFNKEVKNDNYDGVDITAWDLETNSLKPDKEGSKPLVLSL
SWRNGQGVTIPLYKSDFNWENGQEDIDEVLELLKNWLASKEDIKVAHNGKYDIKFLMSTENFKDFENIQDTKVGWYLAVT
QEVKESLRLSDLAYEVTDVGGYDKPLEDFKLWFVTKLLRFFSDKIKEIQKENKKNC
>Bacillus_phage_B4_DNA_PolA
MKKMEDGSLKNVFLSTRGGKLLKNLITDGLGLTNKDFYIDYAYYEVPQVIGRDKSGRAVKYKQPAQKDANPLHEEFRARI
VKERPDIIVPSGNLGCKALLGKASISTMRGVPQKVRIVHKTTKTADAPDNIVEEYRLSKVLRDLENDLKIAMRKLENIDM
GIVGVRDPYHELVLRYPQVQQERDDAAAIIEGLEIEIASLRQSGITPDFELPTTEIEESHTCWVLPMYSMEYMLVNPKIQ
NLVEADFGTLKKFVDEGEDAFVAKKVKYEDVTTIERVREIFTKIVKEAPVVAWDLETNTLSPERIGAKPLVISLSWKEGT
GVTIPLEHKDFGWMPGHLAEIYKYIEEFVGDENIIKVGHNIKYDMRFLRLTRNMTRFKNNRDTKTMYYLLVNQDVKGSLR
LSDLTYEFTDMGGYDKALEDYKKQYIEDYKAKEKARIDQEKLDWKLKCDAEREAASNKIKEMKADINATIKELRSELKVV
NKTIKKLEKDGQPLTEFLAGRPEYLTNRIEELKQQRDRQAQEWKYEKPPTPKWDEVKAPVNEIDGGDFNYEWIPLWEMLS
PYASGDVDVCLRIYNQLAERCTKKGLKKIEDLYKGHYPELVNVLAKIEATGIKTDIPYIKSLVEAYTKEENRLIALMRKF
PEIKQLEQEKEELYRMGLEEKMKPVKFRDTEIAKLRDKYKDEEDRRFNPNSSDDKQKVMFKYTGIKLPFNREHLVDSAVE
NNLEEDEIEWYHYKSNSANMKFIAKNYPEMKELAELLVEFSLVKTRKQNFTYKFLSMVDHNDILHGSFNSEGTETSRLSS
ANPNMQNMPRKSGDVYRFDYKHPIKRMFISRFDGGALIQLDYSSLESRVMALDAMDMDMIKSFFDGEDIHRQTAALTFRK
PPEDVTDDERTKAKAVSFGLAYGEVPFSFAPKHNMTVEEAEKLFEDFFAGKPRLKEYIEENKEIAMKAGSISCLQGYTRN
LRDVYSQDKQKRNGALRQATNTRIQGSGAFLTNNSLIYINNLIEKMNLRSRIVLTVHDSIVIDCPPEEIKLMAHIGKTVM
ENLPIDWLWIDWEGERRRFPITADVEIGVTYNDMVDYNPDDLDTFASVAGYCKYHGDLKNVKNYKNSKAITEEKYDELVE
VIKSNKPQYQKIA
>Bacillus_phage_Spock_DNA_PolA
MKILFAQEYLRENHMKKMEDGSLKNVFLSTRGGKLLKNLITDGLGLTNKDFYIDYAYYEVPQVIGRDKSGRAVKYKQPAQ
KDANPLHEEFRARIVKERPDIIIPSGNLGCKALLGKASISTMRGVPQRVRIVHKTTKKADAPDNIVEEYRLSKVLRDLEN
DLKIAMRKLENIDNGIVGVREPYRELVLRYPQVQQERDDAAATVEGLEIEIAGLRQSGITPDFELPTTEIEESHTCWVLP
MYSMEYMLVNPKIQNLVEADFGTLKKFVDEGEDAFVAKKVKYEDVTTIERVREIFTKIVKEAPVVAWDLETNTLSPERIG
AKPLVISLSWKEGTGVTIPLEHKDFGWMPGHLAEIYKYIEEFVGDENIIKVGHNIKYDMRFLRLTRNMTRFKNNRDTKTM
YYLLVNQDVKGSLRLSDLTYEFTDMGGYDKALEDYKKQYIEDYKAKEKARIDQEKLDWKLKCDAEREQASDKIKEMKADI
NATIKELRSELKVVNKTIKKLEKDGQPLTEFLAGRPEYLTNRIEELKQQRDRQAQEWKYEKPPTPKWDEVKAPVNEIDGG
DFNYEWIPLWEMLSPYASGDVDVCLRIYNQLADRCTKKGLKKIEDLYKGHYPELVNVLAKIEATGIKTDIPYIKSLVEAY
TKEENRLIALMRKFPEIKQLEQEKEELYRMGLEEKMKPVKFRDTEIAKLRDKYKDEEDRRFNPNSSDDKQKVMFKYTGIK
LPFNREHLVDSAVENNLEEEEIEWYHYKSNSANMKFIAKNYPEMKELAELLVEFSLVKTRKQNFTYKFLSMVDHNDILHG
SFNSEGTETSRLSSANPNMQNMPRKSGDVYRFDYRHPIKRMFISRFEGGALIQLDYSSLESRVMALDAMDMDMIKSFFDG
EDIHRQTAALTFRKPPEDVTDDERTKAKAVSFGLAYGEVPFSFAPKHNMTVEEAEKLFEDFFAGKPRLKEYIEENKEIAM
KAGSISCLQGYTRNLRDVYSQDKQKRNGALRQATNTRIQGSGAFLTNNSLIYINNLIEKMNLRSRIVLTVHDSIVIDCPP
EEIKLMAHIGKTVMENLPIDWLWIDWEGERRRFPITADVEIGVTYNDMVDYNPDDLDTFASVAGYCKYHGDLKNVKNYKN
SKAITEEKYDELVEVIKSNKPQYQKIA
>Listeria_phage_P100_DNA_PolA
MSVTQQIEDSFKLSDLAYEMTDMGGYDKPLADFKKKYIKDYNDKKTAEQEERKKKVVEEINKQFVEETLKFKEDTKKYNE
EKANNKYSVLVKPVKPKKGKAPTKAELAYEPLANEVDGGNFNYDWIPLEILHPYASGDTDCCLRIHNVLTEIIAKNQKMW
FQFANFYPSAIVALARIESNGIYAQTDYMEDINEKYTEEEERLVEEMRKIAEVSELEEQHMELYERGVEEMAIPPAKRDK
DIAKLRDKYKKKLKFNPNSATDKGKVLYQIMGITLPYDKEHIKESAFDVGKPENKLTWEDYKTDKKALNYIVDHFPDQKA
FASLLLEHSLVKTRKNNFTAKLLNFISNKDGRVHGSFNATGTETTRLSSNNPNMQQLPAKTSDPKRFDYQYPIKRMFQTA
FENGALLQLDYSSLEMRILALAAGDEAMTQAFFDGADLHKETASIVWGMPVDKVPAEFRKKAKAVNFGIAYGETPFSFAP
KHDMSVEEAEDIFQRYFANKPNIKTFIDETHREALRDGFVDTLQGHRRLIRDAFSKDKQIQNGALRKSVNTKIQGTGAYC
TNMSLIYIDQYIQDNNMKSKLVLTVHDSIVVDCPPEEVEIMARVCKTIMENLPIDFLSIEWKGEKTKYPIEADIEIGTNY
NDMVEYNPSELKEFNSLTGYVKYYKDLGKISDYMEAGIITEESMDLGQTRIKESKEIYKKIA
>Listeria_phage_LP-048_DNA_PolA
MSSKGFIKFNNNRDTKIGYYLSVTQQIEDSFKLSDLAYEMTDMGGYDKPLADFKKKYVKDYNDKKTAEQEERKKKIVEEI
NKQFVEETLKFKEDTKKYNEEKANNTYSVLVKPVKPKKGKAPTKAELAYEPLANEVDGGNFNYDWIPLEILHPYASGDTD
CCLRIHNVLTEIIAKNQKMWFQFANFYPSAIVALARIESNGIYAQTDYMEDINEKYTEEEERLVEEMRKIAEVSELEEQH
MELYERGVEEMAIPPAKRDKDIAKLRDKYKKKLKFNPNSATDKGKVLYQIMGITLPYDKEHIKESAFDVGKPENKLTWED
YKTDKKALNYIVDHFPDQKAFASLLLEHSLVKTRKNNFTAKLLNFISNKDGRVHGSFNATGTETTRLSSNNPNMQQLPAK
TSNPKRFDYQYPIKRMFQTAFENGALLQLDYSSLEMRILALAAGDEAMTQAFFDGADLHKETASIVWGMPVDKVPAEFRK
KAKAVNFGIAYGETPFSFAPKHDMSVEEAEDIFQRYFANKPNIKTFIDETHREALRDGFVDTLQGHRRLIRDAFSKDKQI
QNGALRKSVNTKIQGTGAYCTNMSLIYIDQYIQDNNMKSKLVLTVHDSIVVDCPPEEIEIMARVCKTIMENLPIDFLSIE
WKGEKTKYPIEADIEIGTNYNDMVEYNPSELKEFSSLTGYVKYYKDLGKISDYMEAGIITEESMDLGQTRIKESKEIYKK
IA
>Listeria_phage_vB_LmoM_AG20_DNA_PolA
MSSKGFIKFNNNRDTKIGYYLSVTQQIEDSFKLSDLAYEMTDMGGYDKPLADFKKKYIKDYNDKKTAEQEERKKKIVEEI
NKQFVEETLKFKEDTKKYNEEKANNTYSVLVKPVKPKKGKAPTKAELAYEPLANEVDGGNFNYDWIPLEILHPYASGDTD
CCLRIHNVLTEIIAKNQKMWFQFANFYPSAIVALARIESNGIYAQTDYMEDINEKYTEEEERLVEEMRKIAEVSELEEQH
MELYERGVEEMAIPPAKRDKDIAKLRDKYKKKLKFNPNSATDKGKVLYQIMGITLPYDKEHIKESAFDVGKPENKLTWED
YKTDKKALNYIVDHFPDQKAFASLLLEHSLVKTRKNNFTAKLLNFISNKDGRVHGSFNATGTETTRLSSNNPNMQQLPAK
TSNPKRFDYQYPIKRMFQTAFENGALLQLDYSSLEMRILALAAGDEAMTQAFFDGADLHKETASIVWGMPVDKVPAEFRK
KAKAVNFGIAYGETPFSFAPKHDMSVEEAEDIFQRYFANKPNIKTFIDETHREALRDGFVDTLQGHRRLIRDAFSKDKQI
QNGALRKSVNTKIQGTGAYCTNMSLIYIDQYIQDNNMKSKLVLTVHDSIVVDCPPEEIEIMARVCKTIMENLPIDFLSIE
WKGEKTKYPIEADIEIGTNYNDMVEYNPSELKEFSSLTGYVKYYKDLGKISDYMEAGIITEESMDLGQTRIKESKEIYKK
IA
>Enterococcus_phage_EfV12-phi1_DNA_PolA
MKILFLQDYIRETHVHNSQNGQYVDYKRTDMGKKLTSLLNDIGLTGRDYMIDYDYDLIPEPQKVNTKTGKVIKYKEPVLK
LRKEPEKRLLKRLMKTKPDIIIPMGGMGCKNLLNSTSITKARGVPVQKTITDEETGEFFDTWILPMFSMEYLSMNPNIEN
LVKADISTLSRFIAEGAQAFEPKKVEYELVMTIERVKQIFEFLSRFKPLTAWDLETNSLRGDVLGAKPLVMSLSWEEGQG
VTIPLEHHESPWNEEELAIVYNHLQAFVADAQQPKVGHNIQFDIRFLMNTKGFAYFENNRDTLIGYYLIVAQKIESSKRL
SDLAYELTDMGGYDNPLEDYKKKYKEDYIARKKAEIDELKASEKARVDKEYKLAQAKYKEEVAKAKKLGKSTKSILKPVK
EKVAVPSKTEVKTVNEIDGGDFNYDWIPLEIMHPYASGDTDCCLRIYNVLYQRIAPHEKILALWTDFYPKLTRTLAHLEA
EGIFVDKEYAKVLEKVYAEEEERLIEELRKFPAVKELEAEHMALYKAGLEEWKKPKSERDEEVAKLRDKYKISDKENKVK
FNPGSAVHKGKVLYKILGLTLPYDKESIKEKPFDNGVPENELTWEDYKTDKHALGYIAEHNEDAKELAEMLLEYSKVNTL
KNNFAQKLPLLASNKDGKVHGSFKITGTETSRLSSKEPNMQQVPSKVGDPKRFDYTYPIKRMFKTSFENGALLQLDYSAL
EMRILALVAGDEAMTQAFLDGEDLHKSTASIVWKVPVSEVSKDMRKNAKSVNFGIAYGETPFSIAPKLGVTPEEAERIFE
DYFANKPRIKSFIDETHEFVKENGYVDTLQGHRRLIRDAFSKDRNTFNGALRKSVNTIIQGTGAYLTNMSLVYIDDYLRT
KGMQSRIAITVHDSIVIDCPREEVDEVAKVACFIMENLPIDFLTINWKGEQMRFPIVADVEIGENYNDMVDYDADEVNKF
ASYKGYVKYYKDQAKFEDYKNAGMISEEQMEVGINAVKASIEQYKLIV
>Lactobacillus_phage_Lb338-1_DNA_PolA
MITLKALFLLDYPKLSYVFNNKLDYGKTVPGKELKHDLTTIGLREHQSYEFSFTYPTIPEPDRVNRRGDVVKYKSPGKRV
VNEKSDQVNSKIEELDPDIIIPMGTISTNFFGLGGITKAQGVPVKKDIAGKKRWILPVFSQEYIESEPNRKVNRNASLRL
LGEYLAKGDKALVPERPDYFEVTNIQQAREVMAKPVETAKFGWDTETNTLKPNKKGAKIIVISFAWAEGKACAIPVGHCE
RYSETGTTLNGKPSYFTKKDVKEIFDMLDDLTRAKTIGDIHPKVPVTMTLPKDTRLIKVGHNIAFDEHFMLATGHAKELD
FVNVVDTLTGHYLEISQDKKTSRHLSDLAFSLTSIGGYDKPLEEYKTWLVKLINKAIMYVRKANRASKDETVLLGKDNLS
NFLEGADLTYLDKYGFNTDEVKDWVFNKVLIPVVNRFYKDKVVKATMDLANISTSNVFSGGNFSYEWIPMEIMYYYAAGD
ADATLRVHNKLLQLIREDPLNKDGRIEDLYLNFYPKLVHALACIQNHGMQVDDAYLTKITGLYADKAEELNNDIRKLPAV
KDFEEYQLGLYNEGVKEFAKPPKERDKTIFGYRAKFKDDKYKFSASRANDIATILYKNLGYALPYGKDFIKDTVWKKNKP
EEQIIWSDYKTNKVALDYVNSQAKEAGDKDTEDLTKMLAKFSIVNKISSSFTDSLREYTDDTMKLHGHFSAVGTETSRLS
SSQINLQNLPAEKSNTHLFNYKYPIKRMFVSRFPNGKLINLDYSSLEFHILALVTKEDSMTGAFLEGKDIHTSNAALMYD
VPYEDVIVEQRKAAKSIGFGLIYGKGDAALAEDLGLSLEEAQEKINTFFKSKPRVKAFIDKAHKFAENNGYVTTLNGFRR
NLGGAFSTDYGKRSKAQRQSVNTIIQGSGAILTNTAVIILNELLAKSKFKSVIIATVHDSILIDCPEEEIDKVSTLALYV
MEHLDYPWLFTNYKGKRIRYPIEAEVDIGKTYNDMVGLDKDKLKYFDSYNSYIDYFEKIKMLQDMEESKDISKEQYEKII
DKLPIK
>Bacillus_phage_Bcp1_DNA_PolA
MKALFLQEFVRESHMQRQNDGSFKNIFFQTNGGKLLKKLIHEGLELTKNDYYIDYAFFKVPDVITRDNRDRAIKYKPPTA
KESKPEYEKLYQRIVQDKPDIIIPSGKLGCKALLNIAEISKLRGVPQQVTITANVDMFDESAVVEGVDNSGWVTETYTHT
CWVMPIYSMEYMLVNPKIQNLVEADFGTLKKYVEQGDNAFIAKDVKYEDVTTIERVREIFTKIVKESPVVAWDLETNTLQ
AEKQGSKPLVISLSWKEGTGVTIPLEHKDWTWLPGHLAEIYNYIKEFVADPKIIKVGHNIKFDIRFLRLSKGFTEFNNHR
DTKTMYYLLVNQDVKGTLRLSDLTFEFTDMGGYDRALEDFKKDYKENYKKQEKERIAALKAEWKEKCAKERADVQQQVKS
AKGEIRTLKKQSPTPEILTRIERLQEVAQRKYVKPPMPDFGTAGAPVNPVDGSDFCYEWIPLFEMLSPYASGDVDVCLRI
YNQLDQRCKQKGLEHIRELYTNHYPQLSATLAKIEATGIKLNIPYVKALAEAYQKEEDRLVSIIRKFPEVKQMEDEHRQL
YQMGLNELMKPVAERDKKIAALRDKYKDKLEFNANSPDDKKEVMYKITGIRLPFDKERLVDSVFEKGLKEEEIEWFHYKT
NTANMEYIAKEYPEYKELMEHLIHHSLVKTRKQSFTYKFLGMVDADDILHGTFNPEGTETSRLSSKDPNCQNFPRKTEDV
TRFDYQHPIKRMFISRFPNGALLQLDYSSLESRIMALIAYDEEMIDAFLTGKDVHTHTASLVFKKPEEEVTGDERTNAKR
VTFGLAYGEAPFSFAPKYNMTVKEAEKLFDDYFKNKPKIKTYIDETKEKARQTGFISCMQGFTRNLRDVYSQDKQKRNGA
LRQSVNTQVQGSGAYLTNNSLIYINNIIEKQGLRSRIVLTVHDSIVIDCPPEEIHMMAHIGKTVMENLPIPWLFIEWKGE
TIRFPITADVEIGTTYNDMVNYDKEELNTFQKVENYCKYHMDLKSVKHYKESGVITDEKAKELKAMIESKKHEYQMAI
>Lactobacillus_phage_SAC12B_DNA_PolA
MKIKALILNEFVRADYFVGDSLDYFNSKTGSKFKQVFNKYGLKEGVDYDCNYFIRDIPKAAKVYNNRVVSYKSPTSAQLK
KANAEIKEKIKDYDIILVTGKYGLSYFYPEYIINGKRKVLPKMTKLLSHDKVVNIDGKDHLILPIFSQELVDMDNEKAYP
RNLVIRKLALYLKGYWNIKTSRVGNYKIADTVDKVKAVFNAAKKHVTAWDTEDNGFDAHRKNSRILCMTLSFKPGTGYYI
PLAHRQSPFSKDELVEVKKCIKGFLEGPNIKVAHNSRFDIDWMIYRGIAGHVHNIRDTKIGYWLLVDQRVSESLRLTDLA
WQVTPIGGYDDPLESYKDWITSTLASLCSQMLKKKYRKTHSNLKEFEKGTEKLDEEDKNFLLENIIPEEFSKEDNPLLKL
LSKASREQHIKLNQKIFNEDYMDDEVLNDAVNSAISLANKWRVDNKIKSHFNYDIFPLKVMLNYSVGDADACLQIYRWEE
MEVNKSTDKIKFLFEKFYPEFVYTLARMQSNGAHINLDYTKELKKAYADESDRIYNELLKFSDVKQLIDIKQELYLKGLA
EKAKPVKERDKDIYKYYNRYKDEEDRKFKPNADKKTLLLEVMGVSIPDEDKFKTNKGEISVGSETISYLLDTLPKDSDSY
EIVNLLDKYAQSSKIQTTYTDTMLDIVSDVDDSVHGTFNETGTSTSRLSSSHPNMQNIPSPHSNNIHEFGNRYPIKRQYN
SRFKNGIIFNCDYSNLELRILGLISGDAGMYHTFVTGKDIHKATAADAFKTPLDEVTKSQRQAAKKVGFGIVYGISKYGL
AVQLGVTPDEAQDFIDKYLDSKPAVEKLISDVHKAVKQNGYVELLSGFRRQLPGIFSTDKASVSSALRESVNTLIQGSGS
YLTNSSLLYIQNYLESNNKNSKLAITVHDSIMGDVPADEISEVLPQVLRIMTNLPYDWLKIEHDGNIVKYPINAEMTIGY
NYSDQVDFDLEDYNTFKSPNGYIDYYMEISNLEAKHDSKDLSDDDYSRLLEEIKESKNKYQDIPLQE
>Bacillus_phage_BCP78_DNA_PolA
MKILFLQEYLREQHIKKQPDGTLKNVFLNTDAGVILKDLIRRGLQLKRGNYYIDYAYGLIPKVLERDKYKRASKYKQPTQ
KEANPEFELLYQRIVKEKPDIIIPSGNLGCKALLGKSSISKTRGVPQKVTIKATLSLEQANPHIHSDVLDEVTRIEELKK
AREHLGNAENELDYFLEGYGGRIYTEPSLQADHAKITSRIDSLEKRIAHLESLNLDETFSLPEGEVNSTVVEHTCWVLPM
YSIEYMLVAPKVQNLVEADFGTLKKFVDRGEEAFIAKPVQYEDVTTIERVRDIFQREVKQAPIVAWDLETNTLHPALTGA
KPLVISICTAEETGYTIPLEHKEFTWLPGHLAEIYKLIEEFVADPNIIKVGHNIQFDIRFLRLTKNFKVFKNHRDTKVMY
YLLVNQAVDSSLKLSDLAYELTDMGGYDKALEDFKVQYVEDYEAALKAKVDQMKLDYKNLCANLKAEHQAKVKQAREQMK
ELRKGNPTYATQEEYIKLKEIADSKHVNPPKPDYPAVEAPKNPIDGTDFCYEWIPLFSMLSPYASGDVDACLRIYNQLEL
RGQLPENRRIRELYTGHYTELTNYLAMIEANGVKMDVAYNDILIEAYTIEERRLVEEMRKFPEVQQLEEEHLELYQRGVA
EMAVPKAQRNEKIADLRNKYKDKLEFNPNATEDKQKVLFEYTGHRPPYNKEYLVKSVMEDNIPEEDIDWFHYKTNKTTLE
YVAKEFESSKELAELLLTHSLVKTRKQNFTTKLRALIDPEERVHGGFNPTGTETTRLSSSKPNLQQLPRKTGDINRFDYK
YPIKRMFITSFPGGALLQLDYSSLESRVLALAAMDEEMTQAFLDKNDIHKETASLVFGVPLDKVTKDMRSSAKSTTFGIA
YGETPFSYYAKHGMTLQQAEQLFEDFFRNKPRIKQFIDETHEFVKANGYVECLHGFRRNLRDVFSKDNSKRNGALRQSVN
TRIQGSGAFLTNTSVIYINKFIENNGFRTKVVLTVHDSIVLDCPPEEIHIMAKAARHIMENLPIDWLFIDWKGEKIRYPI
EADVEIGVTYNDMVEYDADDLNTFQTVANYCKYHSTLSKIKDYLDSKVITEEKYEELVETVKASKQQYQLAL
>Lactobacillus_phage_521B_DNA_PolA
MEIKALVLNEFVRADYFVGDDLDYSSSRTGSKFKQVFDKYGLVEGKDYDYNYFIRDIPKAAKVYNNRIVSYKAPSSEQIK
KANSEIEERIKDYDIILVTGKYGLSYFYPEYIINGKRKILPKMTKLLSHDKIVNINGKDRLILPVFSQELVDMDNEKAYP
RNLVIRKLALYLKGYWNIKTSRVGNYKIADTVDKVKAVFNSAKKHVTAWDTEDNGFDAHRKNSRILCMTISFKPGTGYYI
PLAHRQSPFSKEELVEVKKCIKDFLEGPNIKVAHNSRFDIDWMIYRGIAGHVKNIRDTKIGYWLLVDQRVSESLRLTDLA
WQVTPIGGYDDPLESYKEWFTSTLASLCSQMLKKKYRETHPNLKGFESGNELLNEEDKDFLMANIIPDKFIDDNPLLKLL
SKASRDKHIQLNKKIFDEKYMDNEILEDAISSAIELANKWRVDTKIKAHFNYDIFPLKVMLNYSVGDADACLQIHNWEAK
EISKSTDKINFLFEKFYPEFVYTLARIQSNGAHLNLDYTKELKKAYADESDRIYNELLKFPDIKQLVDIKQELYLKGLAE
KAKPAKERDKEVYKYYNRYKEEEDRNFKPNADKKTLLLDVMGVNIPDDDKFKTNKGEISVGSETISYLLDNLPKESDAYR
IVDLLDQYAQSYKIKTTYTDTMLDIASDVDDSVHGTFNETGTSTSRLSSSHPNMQNIPSPHSNNIHEFGNRYPIKRQYNS
RFKNGIIFNCDYSNLELRILGLISGDEGMYHTFISGKDIHKATASDAFKVPLEEVTKSQRQAAKRVSFGKLNNAA
>Listeria_phage_LMTA-148_DNA_PolA
MSVEEAEDIFQRYFANKPNIKTFIDETHREALRDGFVDTLQGHRRLIRDAFSKDKQIQNGALRKSVNTKIQGTGAYCTNM
SLIYIDQYIQDNNMKSKLVLTVHDSIVVDCPPEEIEIMARVCKTIMENLPIDFLSIEWKGEKTKYPIEADIEIGTNYNDM
VEYNPSELKEFNSLTGYVKYYKDLGKISDYMEAGIITEESMDLGQTRIKESKEIYKKIA
>Brochothrix_phage_A9_DNA_PolA
MNLQNLPRSISDPTRFDYAFPIKDYFGPNKARNHDTLVFTDYSAQEARLAGVLAGDEQMINAFLDPSRDVHTETASLVFK
VPVEEVTKDLRTRAKAVTFGLMYGEDPNSFAGKNNMPIEESEQLFEDYYAGKPKIKELIDIAQSSATRDGYIDVPGSGFR
RNLEDVWSADFKTKNGALRQALNTMVQGGSAYLTQKALITINQYFRAYDIDAYIMVTVHDSIVCSTKRELVPTVATIMQV
AMENVEVDYLNIEHNGNPIRFPMVADVGVGVTYNKEFEYDKDDFLSFASSDGFSQYYTALKELKDRLEADLISEEDYETQ
SQAIKDKKQEYQEI
>Enterococcus_phage_EF24C_DNA_PolA
MKILFLQEYIRENHVHNGKNGQTVDFKRTEMGKKLTGLLNTIGLTGRDYAVDYVYDMIPEVQKVNPRTGK
PIKYKTPTLRQRKEPEERLLRRLMKYKPDIIIPMGEMGCKNLLGSTSITKNRGVPTKKTITNENILRTAD
EQGLEVDEVVDSFETWVLPMFSMEYWTANPNIENFIMADIDTLGKFVQEGEQAFIPKKVDYEFVDNIERV
RQIFGFLDKTKPVTAWDLETNSLRGDLLGAKPLVMSMSWLEGQGVTIPLEHHEAKWSPEELNEIYDLFEK
FLADRQQPKVGQNIQFDIRFLMNTKGFTEFEDNRDTKIAYYLIVSQKVDTSKRLSDIAYELTDMGGYDEP
LEQYKKQYKEDYIARKKAEIDAFKEAEKERVECEFKIAMDRYKQEVKEAKLIGKPTKSIIKPVKEKVVVP
KKSDIKLINEIDGGNFNYDWIPLEIMHPYASGDVDCCLRIYNVLYKRIEEHPKMLELWLGFYPRLTATLA
HIEASGVLLDSEYAELVENIYTEEEHRLLNEIRKLPEVKEVEDEHMMFYKEGLKEMTKPVKDRDASVARL
RDKYKITDSENKVHFKPSSSEHKGRLLFKVMGLTLPYDKESIKKETFDNGVPEHQLTWRDYKTDKHALAY
IAENYPEAKHVAELLLEYSKVNTLKNNFAQKLPKLASNKDGMIHGSYNSTGTESTRLSANNPNMQQLSSK
VGDPRRFDYKYPIKRLFRTRFEGGGMLQLDYSALEMRILGLIAKDKAMTQAFINGEDMHEATASLVWKLP
KDNVPKDMRQRAKSVNFGIAYGESPFSIAPKLGVTVEEAERIFEEYFASKPSIKQFIEETHQFAQRYGYV
ETLQGHRRLLRDSFSKDKKVFNGAMRKSVNTIIQGTGAYLTNLSMVYIDEYIRKHNKRSRIVITVHDSLV
IDCPRDEVDEMAKVAKYIMENLPIDFLMIEWEGKEMRYPIVADVEIGENYNDMVDYDAEIINEFASYRGY
VKYFKDQAKIKDYYDNKLISEEQKDQGIKVIQDAIESYKQMTI
>H._salinus_reverse_transcriptase
MVNSYSECFDQIAGFQPLYKGYREARKGKRYSGEVLGFSKNLEENIHELSDKLLVGSYRPKGFKEFKLYDPKEREISAPY
FRDRVVHRSLHQSLEPFFDNKFIEHSFACRKGKGTHAGVRQAQSFMRKQDSSYFLKCDVKSYFDSVDHRILLEILSRQIR
DERITDLVEVILSDPGERGLPIGTLYSQLFANVYLNEFDHFVKQGLQAEYYVRYMDDFVFFSDSKQRLHELREASQGYLK
SRLNLKLPYSKTSLEPAGKGLTFLGYRIFPGHRKLRKRNKKKFKHRLKTQKQALSRDEIDFSELKASIDSWKGHAQHADT
EELKKKYIGEL
>N._constans_Reverse_transcriptase
MVNSFSKDFETVAGFQPLYKGYKKARKGKRYSSEVLAFSESLEDNLFDLSNDLLTQSYCPKGFKEFKLFDPKEREIKAPY
FRDRIVHRSLHISLEPFFDKRFIEHSYACRKGKGTHAGVDKAQEFMNKSDAEYFLKCDVEDYFGSVDHKILTDMLDRKIR
DDRIVDLVRTILADSGDKGMPIGTLYSQLFANIYLNKFDHFVKQSLQADYYVRYMDDFVFFSDSKQRLHQLREASKGFLR
KELDLSLPFSKTTLEPIQKGLIFLGYRIFPNHRKLRKRNKLGFKERHGKQRSELQRGELTFSELRDSIESWKGHAEHADT
ENLCENFLGSLS
>D._thermophila_Reverse_transcriptase
MAKTHNNLYPLIYDFENLYRAYLKARRNKRYQQEVLAFTANLEENLLQIQNELIWKTYRTGPYRFFYVHDPKTRLVAALP
FKDRVVQHALCNIIEPIFESRFIYDSYACRVGKGTHAGADRVTQFLRIAQRKWERVYCLKGDIAQYFPSINHAILKAIIR
KRITCPDTLWLIDEIIDSGGDGSDCPRGLPIGNLTSQLWANVYLDQLDHFVKEVLRERYYVRYMDDFVIIGGDKRHLWEV
KKEIEGFLADKLDLRLNDKTGVWPISQGIDFLGYRIWPTHRLVRKSSIKRMKRKLKAFQRKFREGRISLDKINATIQSWL
GHVSHANSYNLRRKLLENFVLTRGGDADEKKQRQSRG
>G._thermoleovorans_Reverse_transcriptase
MKRLGNLYEQIIDYENLWKAYLNARKNKRFRGDVLEFTHNVEENLIQIQNELIHKTYKVGKYREFYVYDPKKRLIMALPF
KDRVVQWAIYRIIEPILDKQFIYDSYACRKGKGIQKAADRLQYWLRKLDRSAEKPYYLKLDISKYFYRIDHDILMQILER
KIKDRDVLWLLETIIRSEDTKFGIPLGDHGFEQERIDGIGIPIGNLTSQLFANLYLNELDQYAKHQLHLHYYIRYMDDIV
ILSEDKKELRDVLEELNIFLQSELRLQLNNKTAIRPISTGIEFVGYRIWPTHRKLKKKTAKKMKRRLRYLKRAYARGEVS
ADEVRSTLMSYLGYMKHADCHRLRQKVLKNFVLKRGV
>E._coli_Reverse_transcriptase
MYQKIIDFDNLHAAAMACRNGKRRSPAALRYFSRLEENLFDAHNHLISRTYQPGEYEQFYVYEPKQRLISAPRFADRVIH
RAIINVLEPVMDWRFIFDSYACRKGKGAHAGADRVQRFMRIVKRNHGAVYCLKADISKYFASIRHAELKEMLARHINCQD
TLNLLGLIIDSSPGAPGVGIPLGNLTSQLFANMYLHELDRFVKHELRERYYCRYMDDFIVVSHDKAHLAEIRKRIEHFLW
ARLGLQTNSKTQIFPIGKHGGRALDFLGYRIYPTHRLLRKCSVKRIKYKLRRMREGLATGVITLQQCKPAIQSWIAHASH
ANTYRLRKSLFSEPMTKGAKNDKNISARRHLSL
>V._cyclitrophicus_Reverse_transcriptase
MYEEIVSFDNLMLAASEAAKGKRYKAPIMSYMANVEENVINTQNHLVWGSYTPSPHRQFFVFEPKKRLISAPPFADRVVH
HAIHKVVEPVIDKRFIHDSYACRAGKGTHKGVSRAQKFMRIVKRNHGRVYVFKADISKYFDSINHNTLKHILSRHINCPR
TYSLLCAIVDGPNPKSERLGVGIPIGNLTSQLFANLYLNELDQYVKHSLREKYYIRYMDDFVIIHHDKAHLQRVRADVER
WLFENLQLKTNHKTQVFPVSKHRGRSLDFLGYRLYTTHKLMRKCTEKRMRYKIKRLREKYEEGLISQEEVRSVIASYVGC
AKHASAHGLLTRVLQKPFTRKCKDECI
