# Supplementary material for: Natural History of DNA-Dependent DNA Polymerases: Multiple Pathways to the Origins of DNA
Source: Viruses. 2023 Mar 14;15(3):749. doi: 10.3390/v15030749 (PMC10052633; doi:10.3390/v15030749)
Supplement: Supplementary file 1 [file viruses-15-00749-s001.zip › Sequences - DNA Polymerase Family B.fasta]

>D._melanogaster_DNA_PolB
MSESPSEPRAKRQRVDKNGRFAAMERLRQLKGTKNKCKVEDQVDDVYDVVDEREYAKRAQEKYGDDWIEEDGTGYAEDLR
DFFEDEDEYSDGEEDRKDSKKKKGVAPNSKKRPRENEKPVTGKASIKNLFSNAVPKKMDVKTSVKDDDILADILGEIKEE
PAATSEKAEKVIAPAKISVTSRKFDAAAAKEYMNSFLNNIKVQEQERKKAEASSDNEMLERILKPKAAVPNTKVAFFSSP
TIKKEPMPEKTPAKKATEDPFSDNEMDFSCLDDDENQFDVEKTQQTEKVSQTKTAAEKTSQSKVAEKSAPKKETTGSPKE
SESEDISRLLNNWESICQMDDDFEKSVLTTEQDSTISSDQQLRFWYWEAYEDPVKMPGEVFLFGRTADGKSVCLRVQNIN
RVLYLLPRQFLLDPISKEPTKQKVTVADIYKEFDSEVANQLKLEFFRSRKVTKSFAHHAIGIEVPQSCDYLEVHYDGKKP
LPNLSADKKYNSIAHIFGATTNALERFLLDRKIKGPCWLQVTGFKVSPTPMSWCNTEVTLTEPKNVELVQDKGKPAPPPP
LTLLSLNVRTSMNPKTSRNEICMISMLTHNRFHIDRPAPQPAFNRHMCALTRPAVVSWPLDLNFEMAKYKSTTVHKHDSE
RALLSWFLAQYQKIDADLIVTFDSMDCQLNVITDQIVALKIPQWSRMGRLRLSQSFGKRLLEHFVGRMVCDVKRSAEECI
RARSYDLQTLCKQVLKLKESERMEVNADDLLEMYEKGESITKLISLTMQDNSYLLRLMCELNIMPLALQITNICGNTMTR
TLQGGRSERNEFLLLHAFHEKNYIVPDKKPVSKRSGAGDTDATLSGADATMQTKKKAAYAGGLVLEPMRGLYEKYVLLMD
FNSLYPSIIQEYNICFTTVQQPVDADELPTLPDSKTEPGILPLQLKRLVESRKEVKKLMAAPDLSPELQMQYHIRQMALK
LTANSMYGCLGFAHSRFFAQHLAALVTHKGREILTNTQQLVQKMNYDVVYGDTDSLMINTNITDYDQVYKIGHNIKQSVN
KLYKQLELDIDGVFGCLLLLKKKKYAAIKLSKDSKGNLRREQEHKGLDIVRRDWSQLAVMVGKAVLDEVLSEKPLEEKLD
AVHAQLEKIKTQIAEGVVPLPLFVITKQLTRTPQEYANSASLPHVQVALRMNRERNRRYKKGDMVDYVICLDGTTNAAMQ
RAYHLDELKTSEDKKLQLDTNYYLGHQIHPVVTRMVEVLEGTDASRIAECLGMDPTKFRQNAQRTQRENTEQSEGESLLK
TTLQLYRLCEPFRFQCVTCKTEQLMASAYRPGPSNSHIAVLQQCAKSECQTAPIQYLASVRNQLQLSMRQYVQRFYKNWL
VCDHPDCNFNTRTHSLRKKSHRPLCQKCRSGSLLRQYTERDLYNQLCYLRFMFDLGKQTLQQKPTLTPELEQAYQLLYET
VDQQLQSSSYVIISLSKLFARSLAQMSLQPSVAQPQIEAIPSALADVV
>L._cuprina_DNA_polB
MADSPSEPRAKRQRVDKAGRFAALEKLKQLKGSKHKYEVEEEVDSVYEVVDEREYAKKAKQLYGDDWIEDDGTGYAEDGR
DFFEDEDEYSDDDAAQTSKNQKKGAKKRPRDSDKPVKGKGSIRNLFSNAVPKKTPATSIKDDDILADILGELQDKPKEAA
TSSTSNGSDKPHKVIAPARIVSNVTRKSDAAVAKEYMNNFMNNIKMKETANKAKDKENSDDELLDSILKSKPNDKVKTVV
AKPIEKENETGNVKENNERKSKTKENSTEREEVTSAEKLEIPDDDMDFSCLQDDENQFELEKTLSSASTATTKDKSPTKS
SVKGTTTTASPSSAATSAKKSSPIDQEEDIQNLLSNWESICQMDNFEEELTASTATSSEANGDSTENLRFWYWEAWEDSV
RRPGEIFLFGRTADGKSICVRVEKIDRVVYLLPREYLLDPISKEPTKQKVTLADLYKEFNDTISVDLKLSEFRSRKVTKN
FAYHSIGIDVPQQCDYMEVHYDGKKPPPNIKQKYNSIAHIFGANTTSLESFLLDRKIKGPCWLNLKQYKKNAAPMSWGKI
DVTVSEPKHIVLAENQKPQPPPCLTLLTLNVRTALNPKTLKNEICMISMLSHNRFFIDRPAPQPAFNKHMCGLTRPAMCS
WPFDLNAKLNKYKATKVFKHDSERSLLIWFLTQYQEIDADLIVTHDAMDCQLDVLADRIVTLKIPQWSRLGRLRMTQAFG
KKMLDFFIGRMVCDVKRSAEECIKSRSYDLQTLCQNVLKIKENERMDVNEEDLKDMYETGDGILKLCTLTMQDASFILRL
MCDLNIMPLALQITNICGNVMTRTLQSGRSERNEFLLLHAFTEKNYIVPDKKKREYGAAGSAGGDTTMGEGHDLESTTNI
TASAAGGGRKKAAYSGGLVLEPIRGLYDKYILLMDFNSLYPSIIQEYNICFTTVQQPYNIEDLPTLPESSVEQGILPQQL
RRLVESRREVKKLMAAPDLSPELQMQYHIRQMALKLTANSMYGCLGFAHSRFFAQHLAALVTHKGREILMNTKSLVQKMN
YEVVYGDTDSIMVNTNITDYEQVFKIGNTIKQNVNKLYKQLELDIDGVFSCLLLLKKKKYAAVKVIKSKGELKKEQEHKG
LDIVRRDWSQIAIMVGKVVLDEVLSEKQLDDKLDAVHSHLEKVKDQILKGEVPLPMFLITKQLSKAPTDFNNTSTQPHVQ
VALRMNKTRNRRFKKGDMVNYIICQDGTSNPATQRAYHLDELKGSETLKLDTDYYLAHQIHPVVTRMVEVLDGTDASRIA
ECLGLDPTKFRAQVQRTYEERAEESTGESLIKSTLQKYRQCEKFKFICVKCKTENIVAAAFKPSANHTYEAVLQKCTNAE
CSISPYQYVIAIRNQLILTMRQYIKRFYQNWLVCDDPACNHNSRCYTHVTSGSRPVCMRCKNGTLVRQYTERDLYNQLSY
FQYMFDLSKHQHKNVNISPEVTAAYHVLRETVDQQLQKSAYCTIALSKLFVNLKPLSKSDEISHQKINMPAVQVAASLAD
>D._pulex_DNA_PolB
MADDKEISQEKESGRTRRTKQDREGKFAAFQKLKDLKGTKNKVTLTEVDNVYEEVDEREYSKRVQRRQEDDWIIDDDGSG
YVEDGREVFDDDLDDDNMAQAKGAARGHKKKDLSKGVPGKKNNIKNMLIGMSSKNKEKDAKTKDDDILGDIMQELNSTPS
NAPLRQSVSTLKKKTITSGSLISRTPTSIPRITSTSVASRLLKAEPMDIDQFDSQPEINTQSSEASITTSYTPCEESIDL
QELKQTPTISEFDLTSGWETIKNNVDVNQSVAVLDLGSNELPLTQGEDGEQFLRMYWFDAYEDPYMQPGTVFLFGKIFIE
SAKAYVSCCVSVKNIEKHIYVLPRDTVVDQRTGQDTGTPVNFMDVYEEFNTRVADRYKILQFKSRRVLKKYGFEPPSIPR
ESEYLEVKYSAEHSLPTNLKGATFSHVFGANTSALENFLLEKRVKGPCWLNIKNPQKANPHVSWCKVEAFVSNMDQIELD
DKREAPPPLAVMALNLRTVVNNRTQQVEIVAISCLIQNEFHVDRAAPQPPFQQHFCLVGRPSEEPWPLDHRDTMKTTKLT
KIELAENERALLNLFLAKINKIDPDVIVGHDVASYDLDILLHRFTQNKVDQWSRLGRLRRTNMPMSKGVSRSHLVMSGRL
VCDVKISAKELIRARSYDLETLCQQVLHLNGVRPDLSSDSVKKMYSTSTSLLGMIAITMQDGANTLRLMYELNVLPLALQ
ITSIAGNLLSRTLLGGRSERNEYLLLHAFHEKGFIVPDKQAFKKSKKGEDSDPEDVSTENANRSKKGRRKPAYAGGLVLD
PKRGFYDKFVLLMDFNSLYPSIIQEFNICFTTVDRQVATKATEGQEEILPDLPDPTLPLGILPTEIRKLVDSRREVKKLI
NDKLSKDLLLQYDIRQKALKLTANSMYGCLGFSNSRFYAKPLAALITSKGREILLQTRDLVRKMNLDVIYGDTDSLMIDS
NSVDYDQVMKVGLKIKQEVNKLYKHLELDIDGVFQRLLLLKKKKYAAVTVSQVIRDNKKEMVTQQEVKGLDIVRRDWSQL
ATRAGKYALEQILGDLSADERIARIQQNLEDIRDGFQNGTIDLSLLEITKQLTKNPENYPDAKNLSHVQVAIRTNSRGGK
KLVQGDTVSFIICQDGSNMAATQRAYSMEELKMPTNGHLKPDIQYYLAQQVHPVVSRLCDLLEGIDAVRIAEFLGIDASG
YRSTQAASNEYETGSPPVTDEERFQSCEKFYYQCSDKACGFEMSMDNVFRKTDDGNIEFALSRCGNPNCKKTPFSAEKFL
VNRLTHTVRKHIQLYYAGWLVCEDRSCATRTRRIPLKSTNTHPVCIGCGTSNMDPEYNDLDLYTQLCYYQHMFDASKAIS
QLQPSERDKVKLAYNNSMDKAYKALLNNINQILLESGYSQVNLAGLFYGLNRPKNET
>U._americanus_DNA_PolB
MAPVHGEDCDLGSSAVSDSGSFVASRSRREKKSKRGRQEALERLKRAKAGEKYKYEVEDFTSVYEEVDEEQYSKLVQARQ
DDDWIVDDDGIGYVEDGREIFDDDLEDDALDSHEKGKDDKARTKDRRNVKKAAVTKPNSIKSMFIASAGKKTADKAVDLS
KDDLLGDILQDLNTEKPQITPPPVMIPKKKRSVGASPNPFSVHTPKAVPSGKTASPVSRKEPPLTSVPLKRAEFAGKPVP
ALCIDDQEDSGAMDFEDGDFDEPMEAEEVDMEPVAVKTWHQESEPAEGVKHEADPGKGTTSYLGSFLPDVSCWDIDREDD
SSFSAQEVQVDSSHLPLVKGTDEEQVFQFYWLDAYEDQYNQPGVVFLFGKVWIESAKTHVSCCLMVKNIERTLYFLPREM
KIDLNTGKETETPVTMKDVYDEFDEKIAAKYKIMKFKSKPVEKNYAFEIPDVPEKSEYLEVRYSAEMPQLPQDLKGETFS
HVFGTNTSSLEMFLMNRKIRGPCWLEVKNPQLLNQPVSWCKVEAMALKPDLVNVIKDVGPPPLVVMSFSMKTMQNAKTHQ
NEIIAVAALVHHSFALDKAPPQPPFQSHFCVVSKPKDCIFPYTFKEDIKEKNVKVEIAATERTLLGFFLAKVHKIDPDII
VGHNIYGFELEVLLQRINVCKVPHWSKIGRLKRSNMPKLGGRSGFGERNATCGRMICDVEISAKELIRCKSYRLSELVQQ
ILRTERFEIPMENVRNMYSESSHLLYLLEHTWKDARFILQIMCELNVLPLALQITNIAGNIMSRTLMGGRSERNEFLLLH
AFYENNYIVPDKQIFRKPQQKLGDEDEDTDGDANKYKKGRKKAAYAGGLVLDPKAGFYDKFILLLDFNSLYPSIIQEFNI
CFTTVQRVASETQKITEDGEQEQIPELPDPNLEMGILPREIRKLVERRKQVKQLMKQQDLNPDLVLQYDIRQKALKLTAN
SMYGCLGFSYSRFYAKPLAALVTYKGREILMHTKEMVQKMNLEVIYGDTDSIMINTNSTDLEEVYKLGNKVKSEVNKLYK
LLEIDIDGVFKSLLLLKKKKYGALVVEPTSDGNYSTKQELKGLDIVRRDWCDLAKETGNFVIGQILSDQSRDTIVENIQK
RLIEIGENVLNGSVPVSQFEINKALTKDPQDYPDKKSLPHVHVALWMNSQGGRKVKAGDTVSYVICQDGSNLTASQRAYA
PEQLQKQDNLTIDTQYYLAQQIHPVVARICEPIDGIDAVLIATWLGLDPTQFRVHHYHKDEENDALLGGPAQLTDEEKYR
DCEKFKCPCPTCGTENIYDSVLDGSGTDMEPSLYRCSNIDCKASPLTFMVQLSNKLIMDMRRCVKKYYEGWLICEEPTCR
NRTRRLPLQFSRNGPLCQVCVKATLRPEYSDKSLYTQLCFYRYIFDADCALEKLITDHEKDKWKKFFTPKVRQDYQKLKN
TAEQFLSRSGYSEVNLSKLFADCAVRP
>C._lupus_DNA_PolB
MALVHGEDCDLGSSAVSDSGSFVSSRSRREKKSKRGRQEALERLKRAKAGEKYKYEVEDFTSVYEEVDEEQYSKLVQARQ
DDDWIVDDDGIGYVEDGREIFDDDLEDDALDSHEKGKDDKARTKDRRNVKKAAVTKPNNIKSMFIASAGKKTTDKAVDLS
KDDLLGDILQDLNTEKPPVTPPPIMIPKKKRSIGASLNPFSVHTPKAVPSGKTASPVSRKEPPLTPVPVKCAEFAGEPVP
ALCIDDKEDSGAMDFEDGDFDEPMEAEEVDVEPVAVKTWHQESEPAEGVKHEADPGKGTTSYLGSFLPDVSCWDIDQEDD
SSFSAQEVQVDSSHLPLVKGTDEEQVFHFYWLDAYEDQYSQPGVVFLFGKVWIESAKTHVSCCVMVKNIERTLYFLPREM
KIDLNTGKETETLVTMKDVYDEFDEKIAAKYKIMKFKSKPVEKNYAFEIPDVPEKSEYLEVRYSAEMPQLPQDLKGETFS
HVFGTNTSSLEMFLMNRKIKGPCWLEVKNPQLLNQPVSWCKVEAMALKPDLVNVIKDIGPPPLVVMSFSMKTMQNAKTHQ
HEIIAVAALVHHSFALDKAAPQPPFQSHFCVVSKPKDCIFPYTFKDYIKEKNVKVEIAATERTLLGFFLAKVHKIDPDII
VGHNIYGFELEVLLQRINVCKVPHWSKIGRLKRSNMPKLGGRSGFGERNATCGRMICDVEISAKELIRCKSYHLSELVQQ
ILRTERVVIPMENVRNMYSESSHLLYLLEHTWKDARFILQIMCELNVLPLALQITNIAGNIMSRTLMGGRSERNEFLLLH
AFYENNYIVPDKQIFRKPQQKLGDEDEELDGDANKYKKGRKKAAYAGGLVLDPKAGFYDKFILLLDFNSLYPSIIQEFNI
CFTTVQRVASETQKVTEDGEQEQIPELPDPGLEMGILPREIRKLVERRKQVKQLMKQQDLNPDLVLQYDIRQKALKLTAN
SMYGCLGFSYSRFYAKPLAALVTYKGREILMHTKEMVQKMNLEVIYGDTDSIMINTNSTDLEEVYKLGNKVKSEVNKLYK
LLEIDIDGVFKSLLLLKKKKYGALVVEPTSDGNYSTKQELKGLDIVRRDWCDLAKETGNFVIGQILSDQSRDTIVENIQK
RLIEIGENVLNGSVPVSQFEINKALTKDPQDYPDKKSLPHVHVALWMNSQGGRKMKAGDTVSYVICQDGSNLTASQRAYA
PEQLQKQDNLTIDTQYYLAQQIHPVVARICEPIDGIDAVLIATWLGLDPTQFRVHHYHKDEENDALLGGPAQLTDEEKYR
DCERFKCPCPTCGTENIYDSVLDGSGTDVEPSLYRCSNIDCKASPLTSVVQLSNKLIMDIRRCIKKYYEGWLICEEPTCQ
NRTRRLPLQFSRNGPLCQVCMKATLRPEYSDKSLYTQLCFYRYIFDVDCALEKLSTDQEKDKLKKVFTLKVRQDYQKLRN
TAEQFLSRSGYSEVNLSKLFADCAVRP
>S._meridionalis_DNA_PolB
MAPVSNPDKDADGGDLDDGATCGLAASRSRREKKEKAGRKSALEQLKKAKKGEKVKYEVKEIESVYEEVDEDQYSRMVRE
RQDDDWIIDDGTGYVEDGREIFDEDLENTASDKSAKNNSGAKGIEGRNGKRSSVTKPNSIKSMFMNSNVKKPAEKNVDLS
KDDLLGDILEDLHSEKSVLLTPPPVITLKKKKALGSPMNPFSVQTQTPKESPVAPASKPKHAVIRPPPSDLALKPASKPE
SKPASSIHPQKPKVEEHEEACDSLDFDEVDFDEPMELENEQQEETQVKAETKTETTPGVKIEPKTEPADEVLISGMVGGS
CWEKMEKTEVDESPMEVQVDSSQLPMVEGADGEMVLRFYWLDAFEDQFNQPGVVYLFGKVWIESAKAHVSCCVAVKNIER
TMHFFPRERKVNLATGEETDIPVGMMDVYQEFNSLSEKYKIMKFKSKKVEKNYAFEIPDVPSQCEYLEVRYSAEMPQLPS
DLKGSTFSHVFGTNTSSLEHFLLSRKIRGPCWLDIKTPQLCSQPMSWCKVEAIALKSDLISVMKDLPPPPLVVMSISLKT
VPNPKTHHNEIVSLAALIHYKFPLDKAPPRVPYQDHFCVVNKPTDCIYPYDFKDAVKKKNGIVEIAATERTLLGFFLAKL
HKIDPDVLVGHDILGFDLEVLLQRINTCKVPFWSKIGRLRRANMPKLGGRGRFAEKSAACGRLVCDVEISAKELIRCKSY
HLTELAAQILKADRAVVPTENIRNFYSDSPHLLYLLELTWMDAKLILQIMCELNVLPLALQITNIAGNVLSRTLMGGRSE
RNEYLLLHAFHEKNYIVPDKQFMKKPQHEPGEDDDVDAGKSKSGTVRKKAAYAGGLVLEPKIGFYDKFILLLDFNSLYPS
IIQEFNICFTTVQREASSSRKKTEDEGADEIPELPDPDLEMGILPREIRKLVERRRQVKQLMKQPDLNSDLYLQYDIRQK
ALKLTANSMYGCLGFSYSRFYAKPLAALVTHKGREILMHTKDMVQKMNLDVIYGDTDSIMINTNSSNLDEVFKLGNKVKN
EVNKLYRLLELDIDGVFKSLLLLKKKKYAALMVEPQGEGRYTTKQELKGLDIVRRDWCDLAKECGNYVIGQILSDQNRDT
ILENIQQHLMEVGEKVAQGSVPLTMFEIHKALTKDPQDYPDKKSLPHVHVALWINSQGGRKVKAGDTVSYIICQDGSNLA
ASQRAYAPEQLQKQPGLNLDTQYYLSQQVHPVVGRICEPIEGIDAVLIASWLGLDPGQFRAQQRQQREEESDGFLGVPAQ
LTDEERYRDCERFSFTCPECGTENIYDSVFEGTGNVMEPGLLRCCHVPCNASPLHHTVQISNKLLLDIRRHVRKYCSGWL
QCEDQACGTRTRRLPVAFSRSGPICPVCCKSTLKPEYSEKALYNQLSFYRFIFDWEHATTKLLQGEEKTKFRKLFHEEKE
VYKKLKMVVDRVLASSSYSEVNLAKLFQAFTSLK
>P._tetrazona_DNA_PolB
MAPVSNPDKDMDGGDCDTSDTCGIATSRSRREKKEKVGRKSALEQLKRAKKGEKVKYKVEEFTSVYEEVDEEQYSKMVRE
RQDDDWIIDDDGTGYVEDGREIFVEDLDEDALERDSKSKQGGKGGDSKKNVKKVSVSKPNSIKSMFMNSNVKKPAEKHVD
LSQDDLLGDILQDLHSEKPVLLTPPPIITLKKKKALGSPMNPFSIQPQVPKESPGAQMSKPRPVVTPVPPADPSSRASAH
IQSSKPTAKQMMKPKAEEPKEETIEFDEMDFDEPMEAENVEEEPVNVKAELETTSTVKVELKTEPQDEMLISRLGGGMGW
EKIEEGEPIEAPVEVQVDSSQLPLVEGPDGDMVFRFYWLDAFEDQYNQPGVVYLFGKVWIESAKAHVSCCVAVKNIERTL
YLLPREHKVNLATGEQTDTPVGMMDVYQEFNSLSEKFKIMKFKSKPVTKDYAFEIPDIPSQCEYLEVKYSAELPPLPSEL
KGSTFSHVFGTNTSSLEHFLLNRKIRGPCWLDVKTPQLSNQPISWSKVESVAQKIDLISVVKDLSPPPLVVMSISLKTVQ
NPKTHQNEIVSLAALIHHKFALDKAPPRPPFQTHFCVVSKPNDCIFPYDFKDAVRKKNGIVEIAGTERALLGFFLAKMHK
IDPDVLVGHDIFGFDLEVLLQRISVCKVPHWSKIGRLRRVNMPKLGGRSGFAEKSATCGRLVCDVEISAKELIRCKSYHL
TELVAQILKTERVVVPPENIRNFYSDSPHLLYLLELNWMDAKLILQIMCELNVLPLALQITNIAGNVMSRTLMGGRSERN
EYLLLHAFHEKNYIVPDKKFFKKLQQDLGEDEDIDSGKGKSNKTRKKAAYAGGLVLDPKVGFYDKFILLLDFNSLYPSII
QEFNICFTTVERGATNTHKKSEADDDEIPELPDQSLEMGILPKEIRKLVERRRQVKQLMKQADLNPDVYLQYDIRQKALK
LTANSMYGCLGFSFSRFYAKPLAALVTHKGREILMHTKEMVQRMNLEVIYGDTDSIMINTNSTNLEEVFKLGNKVKSEVN
KLYKLLEIDIDGVFKSLLLLKKKKYAALMVEPQGDGKYTTKQELKGLDIVRRDWCDLAKECGNFVIGQILSDQNRDTIVE
NIQKHLIEVGEKVANGSIPLNMFEIHKSLTKDPQDYPDKKSLPHVHVALWINSQGGKKVKAGDTVSYVICQDGSNLAASQ
RAYALEQLQKQPGLSLDTQYYLSQQVHPVVGRICEPIEGIDAVLIATWLGLDPSHFRAQQQQQREDEADNFLGAPAQLTD
EERYRDCERFAFTCPDCGTENIYDNVFEGAGSTLQPSLRNCCHIPCQGSPIEHRIQIGNKLQLDIRRHIRRYYSGWLLCE
DQACRNRTRRLPIAFSRSGPICPACLRSTLRPEYSEKALYNQLCFYRFIFDWEYAVKKVLSAEDRQKIKNGCKEEKGVYS
MLKDITDSVLSTSGYSEVNLAKLFQAFTALKY
>C._hawaiiensis_DNA_PolB
MAESGARGRDAMDDSGSFAASRSRRERKNRRGQQEALERLKKAKAGEKLKYEVEEFTGVYDEIDEDEYSKMVRDRQDDDW
IVDDDGIGYVEDGREIFDEDLDDDALSSNKKGKGGKTSTTGKKNVKKSVVSKPNTIKSMFIASAGKKNTDKTVDLSKDDL
LGDILQDISAETVQLSPPPIIMLKRKRSAGVPLNPFSVQSQTSKVVTPISKKAPAHVRKEALPPASFHPKHPNYTAKSVR
VSENEDTKHVQKPVENEGIVKAVGEKATKVLPAALPDDDQGMMDFDEEDFDEPMEAEAEHVETIPETAESLKRDDEIEKK
ETEQLESEKKETSVLNCSLPGLSCWDRIDEDEADLVAAEVQLDPNLLPLVNGESDDQVLRFYWLDAYEDQFSQPGVVFLF
GKVWIESATTYVSCCVTVKNIERTVYLLPRETEIDLSTGKEMETPVTIMSVFKEFNDSISPKYKIMKFKSKKVEKYYAFE
IPDVPAKSEYLEVKYSAECPRLPQDLKGQTFSHVFGTNTSSLELLLMSQKIKGPCWLEIKNPQPSNQPVSWCKVEAVAMK
PGLVNVVKDLSPPPPLVVMSFSMKTIQNPKTHQNEVVAVAALVHQTFPLDKAPPQPPFQTHFCAVSKPSDCIFPYDFKEA
VKKKNAKIEIAATERTLLGFFLAKIHKIDPDVVVGHNIYGFDLEVLLQRINLCKVPHWSKIGRLRRSNMPKLGGRGGFAE
RNAACGRMICDVEISAKELIRCKSYHLSELVHQILKTERVTILPEEIRNLYSDSPRLLFMLENTWTDAKFILQIMCELNV
LPLALQITNISGNVMSRTMMGGRSERNEFLLLHAFHEKDYIVPDKQVFRKPPQKLVDEDEDFEDQNKSKIGKKKAAYAGG
LVLDPKVGFYDKFILLLDFNSLYPSIIQEFNICFTTVQRLSSEAQKRAEVEEEEEIPELPDPSLEMGILPKEIRKLVERR
RQVKQLMKQPDLNPDLYLQYDIRQKALKLTANSMYGCLGFSYSRFYAKPLAALVTHKGREILMHTKEMVQKMNLEVIYGD
TDSIMINTNSTNLDEVFKLGNKIKSEVNKLYKLLEIDIDGIFKSLLLLKKKKYAALTVEPTGDGKYVTKQELKGLDIVRR
DWCDLAKQTGNYVIGQILSDQPRDIIVENIQRRLIEIGENVVSGQIPANQFEINKALTKDPQDYPDKKTLPHVHVAMWIN
SHGGRKVKAGDTVSYIICQDGSDLSANQRAYAPEQLKKQENLKIDTQYYLSQQIHPVVARICEPIEGIDSVLIATWLGLD
PSQFRVHHRYHKDEENDALVGGPAQLTDEEKYKDCERFKFCCLKCGTENIYDNVFDGSGRFIEPSLQRCSKTECEEPPFS
YVVQMNNKLLLDIRRYLRKYYSGWLICEEPTCQNRTRRLPLSFSRSGPVCQACRKAVLRPEYSDKALYTQLCFYRYIFDV
DYAMDKVVTEEDKEYLKKKPLRPEVSEAYKRLKSTVDKCLSMSSYSEVNLGKLFTISIGRSVGESNNERQ
>D._amylolyticus_DNA_PolB
MRSMDTPLHVKESFTSYKVLSKPHYLLGVYYDGRLGKAILEFLDEDGSKLVKIMDPVGHKPYFLTDLSIDEVKSLNDIAR
DKHVEGFEEVYKTNPLTMKKIRVTKIITRDPLAVKKLRSKMPSNASVWEAKIKYHNNYVYDNGLIPGMKYIIENDGSKPR
ITLVKPEIPLTLIQSLRELFKNEPEETIKLAEDYLLLFEEAPPKALRIAIDIEVYTPFKGRIPNPRQGEYPVISIGLSSN
NGFRKVLLLGRRFKERFDYMSDDYPVDIEVEVFDSEKALILEALKTISRYPVVLTYNGDNFDLMYIYTRAIRLGIPRHTI
PFILGEDMVRIDTGIHLDLYKFFSNRAVKNYAFGGKYQEEKLDAVSSALLGISKIGFEEAIGDISASHLIAYNMRDADIT
LQLTIFSNELVWKLMILLARISKTSIEDVCRRQISNWIQNQFFWEHRRLGYLIPNSEDIRRYAGKAGTKATIEGKKYAGA
LVIEPPRGIFFNVTVLDIASLYPSIIKKYNLSYETVDMPWCKSTIDIIDETGRKLHVVCVEKPGLTAQITGILRDFRVGI
YKKRAKDKTLPKDLLAWYDVVQRAIKVFINASYGVFGDERFSLFSPAVAESVTAMGRKSFLTIILKAAELGIKPLYGDTD
SIFVWNPNQSQLEMLQKWILENLGLEIELDKEFTYVVFTGLKKNYLGRMKDGGIEIKGLVAKKRNTPEFLKELFKEMLEK
MKAIETPENFVVFVDWLREMLKEYYDGLKRKEIPLDHLAIRVALTKPPSSYNKTKPPHVKAAQQLIDYGISVQEGDIITY
VKVKSRDDYKAIQLTRLHEVDPEKYIELLKSGLEQLLSALSIKWEDIVGVKLASYMSQR
>T._aggregans_DNA_PolB
MRISKIGYVASLPSETYEKVLNKPHYLLGVYYDGKMEKAILEFVDEKGERLVKIADPTRHKPYFLTSDDPSLIRERLGNL
ENSGVDSIEEEYKINPLTMERVRLVKVVTKDPLVVRKIRSKFNTAWEAKIKYHANYIYDNKLIPGMRYVTDFSNGVQKLV
MVKPEIPQSLVEKVRELFRNEPPETVKLAEELLLLFEESPPKVKRVAVDIEVFTPFKGRVPSPKLAEYPVISIALAGSDG
LKKILLLAREYKHDFDYMMEDYPVEAEVEVFDSEKDMLLEAFRIMGGYPVVLTYNGDNFDLQYLYMRAFKLGIPRSHIPL
KIGEDMIRIDTSIHLDLYKFFSNRAVKNYAFGGKYQEEKLDAVSGALLGVSKIGFEETIGDISASLLVAYNYRDAEITLN
LTMFSNELVWKLMILLARVSKTSIEDICRRQISNWIQNLFFWEHRKLGYLIPNKEDILRHVRSTGTKAIIEGKKYAGALV
VEPPKGAFFNVVVLDIASLYPSIIKKYNLSYETVDMKWCSKTIDIVDETGRRLHEVCVDKPGLTAQLTGILRDFRVGIYK
KRSKDKSLPPETLAWYEVVQRAIKVFINASYGVFGDEKFSLYSPAVAESVTAMGRKSFYTIVRKAADLGVKTLYGDTDSI
FVWAPTQEQLKKLQSWILEKLGLEIEIDKSFTYVVFTGLKKNYLGRTVDGGIEIKGLVAKKRNTPEFLKDLFENILEKLR
SVENPAGFIEFVEWLEDQVKTIHHDIKRKEITLDRLAIRVALTKTPSLYTKTKPPHVKAAIQLMNYGYSVEEGDIITFVK
VKSKEGYKAIQLTRLQEVDPDKYIELVKSGLEQFLSAFGIRWEDIIGSGGLSELLRNHRA
>S._marinus_DNA_PolB
MKYNIIGDVYRLYDVNKVDFIDKPAYLLGVYYDGTLGKAVIEFLDEKGEKILFLTDPTGHKPYFLTNEPPEKIKENKKIV
EHHSFDGIEVVTKIDPFTFKELRLTKIITKDPLAVAKLRELVPKAWEAKIKYHDNYIYDNALIPGMKYKLVRHGTKFNYK
LITPKISSDIINKVKEILRAEQAETKKLAEEWIPLFEEKPPKAKRIAIDIEVYTPFKGRVPNPSLAEYPIISIALVGTDN
YRRVLVLARETMWGELSEEYPHNAEIEIFDSEEALILEAIRVMTKYPIVVTFNGDNFDLPYIFHRALRIGIPKEYLPIHF
GEDIVRLETSIHIDLYKFFKNRAIKSYAFGGKYQEENLDAIATALLGISKIGVEGNIGELSLANLVAYNYRDAEITLMLT
LFNNELVWRLMILLARIAKVSIEDICRKSISKWIQNLFYWIHRKLNYLIPEPEDIRKYGKPSTTQATIEGKKYAGALVIE
PPKGVFFKVTVLDVASLYPSIIKKYNLSYETVDKPNCKSKIDILDETGKKIHHVCIDKPGLSAQITGLIRDFRVGIYKKK
AKSKEIPIEMRAWYDVVQKAMKVFINASYGVFGAENFPLYSPAVAESVTALGRKSLYSILKKSAEIGMKVVYGDTDSIFL
WAPTNEQLTKLQEWVSKNLGLEIEVDKEFVYVLFTGLKKNYIGRYVNGGIEIKGLMAKKRNTPEFLKQLFIELIEKLKAM
STPEDFKEFQEWLENEVKRLYRELKKKEITLDQLAFKVGLTKSLNEYTKNKPPHVKAALQLKTYGYTVEEGDIITFVKIK
GREGYKAIQLAKLYEVDPDKYIEIINSALSQLLEALGVEWSDIVGGTTLGELLIS
>P._fumarii_DNA_PolB
MARQSTLLEFLNASKRAKRAAGAGGSSPKGTRDTSRKEGGENREKRGEDRNLLEMLLSELNKKRVSAIIEDKAQKEGRDA
AEVEERKPEQKRLEIHESVAREVSVEARVEGDETSKSGVEDGAAQDGKEEAKPVILGKHVFRPTRVSDKPLVKRPKRVLN
TRGYILGVYYDGEEGKAYTKIVDENGEVVVVYDVYGHKPYFLTDLPPDKVRSIREIITHPSFDHLETVERMDLLLWRKVT
MTKIVVKDPNAVRVLREKVPKAWEANIKYHHNYIYDLQLIPGMPYIVEAGKYKLAYKTGEEEAKKVYEIFADEDEETRRL
AVDWIPLFEAPPPKPRMLALDIEVYTPFKGRIPDSNKAAYPVISVAFASNDGLRKVMILARPGLRFGEPTANYPADAEIE
IFDSEVALILETIRLINNYEVVITFNGDNFDFPYLHNRAVKLGIPKSILPFRHTRDYISLHYGFHVDLYKLFSIKALQSY
AFGSAYKEFTLDAISEALLGEHKIPVETSISDLTASELAAYNFRDAMLTLKLLTFNNYLVWKLVILLMRISKLPLEDVTR
SQVSAWIRNLFYWEHRRRGLLIPRKEDLRLLKGEQKSAAVIKGRKYAGAIVLDAPAGVFFNVVVLDFASLYPSIIKKWNL
SYETVNPEHCPGGKLVEVPDVGHRVCMSVRGITAQIVGLLRDFRVRVYKKKAKDKSLSEEERHWYDVVQAAMKVYINASY
GVFGAENFPLYAPSVAESVTAIGRYTIKQTVRKAADLGLKVLYGDTDSLFLWAPSEDKLQELQRFVEENFGLELEVDKVY
RFVAFSGRKKNYIGVYPDGKVEVKGVVAKKRNAPMFLKKAFGEVLELLGQASTPEEFLVVKKKIRDKLHEVYKRLKEKDF
MLDELAIHMALTKPVNEYANIPPHVRAAIQLMQAGVHVMPGDVIVFVKVRSKDKVKAIQLAKLHEVDTDEYIKTVRTAFE
QVLGAIGMSWDDIVGSTKLEAFFARRF
>P._delaneyi_DNA_PolB
MPRRVRRRTGERNLLEFLAPSTKSDNKKGIEEYRGARATANPRDTGSGFRSGIGSVEEIYENKFRELLSEISRRAEGGGS
DTENSGIKGEIVSNSVYASSRQYGSISSSVGITSGGVLEDVRGVGRDAKKDMYNNVEREVEHDKPKLILGEHRVSFFEKL
SSHPLVRKPREAVSGVEGFLLQTVYDSETSVAAAKIYDDREGVVYIYRDKTGYKPYFLTDIPPDKIQEIPDIVRHKGFDH
VEVVEKFDLLRWQQRKVTKIVVKTPDVVRILRDKVPRAWEANIKFHHNYIYDYGLIPGMRYRVENGRLVAVDIEPSKEDE
KRIREIFSGEDESTIEMAVKWFPLFEQPPPKPRRVAIDIEVFTPFKGRIPDATNASYPVISVAFSSDEGWRAIFVLARPG
MPMEQPNEPLPDNLHIEIFDDERALILETFRIIANYPIVLSFNGDNFDFPYLYNRAVKLGIPREFIPFRVKGDYMTVVYG
FHIDLYKFFSIKAIQTYAFGNAYREFTLDAIASALLGERKVEIESTVSDLSFFDLIRYNVRDADLTLKLTSFNNDLVWTL
IVLLMRISKLPLEDVTRSQVSAWIKSLFYWEHRRRGYLIPTKDEIIKLKGGTKSEALIKGKKYQGALVLDPPSGIYFNVV
VLDFASLYPSIIKRWNLSYETVNPVYCPGSKLVEVPDVGHKVCMSIPGLTSQIVGLLRDYRVKIYKKKAKDKSLPDLQRA
WYNTVQAAMKVYINASYGVFGAETFPFYAPPVAESVTAIGRYTIRQTLQKAGEIGLKVLYGDTDSLFIWNPSEEGLKELQ
EYVEKNFGLDLEVDKVYKFVTFSGLKKNYIGAYEDGSVDVKGLVAKKRNTPEFLKKEFIEILAILGSVKSPEDFIRVRNA
IRERLRKVYHGLRDMEFNLDELAIRMALNKPVEAYTKNTPQHVKAAKQLIRAGVQVLPGDVISFVKVKGKEGVKPVQLAR
LPEVDAEKYIESVKSVFEQLLLAINMSWDEVIGSSRLELFFRR
>S._ohwakuensis_DNA_PolB
MARQITLFDFTLKKEQNKDESRKEEIPHANINEERRKPKEWIKEAEEGKSYFLLQVDYDGKKSKAICKLYDKETKKIYIL
YDNTGHKPYFLTDIDPEKVNKIPKVVRDPSFDHLETVIKIDPYSGNKIKLTKIVVKDPLAVRRMRNSVPKAYEAHIKYFN
NYIYDLGLIPGLPYVVKKGKLEQLRPELKGEEVDEIRKAFADSDEMTKEAVNDWIPIFESEVPDVKRVAIDIEVYTPIKG
RIPDPEKAEFPIISISLAGNDGTKRVLVLLREDVNSQITKHDVIVETFKSERELIRRFFDIILDYPIILTFNGDDFDIPY
IYYRALKLNFTPEEIPFDIINDEGKYLAGIHIDLYKFFFNRAIRNYAFEGKYNEYNLDAVATALLGMSKVKLDTLISFLD
LDKLIEYNSRDAEITLKLTTFNNNLVWKLIILLARISKMGLEELTRTEVSTWIKNLYYWEHRRRNWLIPLKEEILTRSSQ
IKTAAIIKGKRYKGAVVIDPPAGVFFNVVVLDFASLYPSIIRNWNISYETVDVENCKNKEYVRDETGEVLHYICKDKPGI
TAVITGLLRDFRVKVYKKKAKSQNISEEQRSVYDVVQRAMKVFINATYGVFGAENFPLYAPAVAESVTAIGRYVITTTVN
YCRSIGLQVLYGDTDSMFLWNPSKEKLEEIIKFVKGKFGLDLEVDKVYKFVAFSGLKKNYLGVYPDGKTDIKGMLAKKRN
TPEFIKKEFNEVKQLVTTINSPDDIPKIRDQLEYKIKEIYEKLRHKGYNLDELAFRVMLSKPLESYTKNTPQHVKAALQL
RSYGVMVLPRDIIMFVKVKSKDGVKPVQLAKLSEIDVDKYIDAVRSTFEQILKAFGINWGQFTTTSIDTFFNISKK
>S._islandicus_DNA_PolB
MSKQLTLFDIPSSKPAKSEQNTQQSQPSPPVEEKRITRREWLKEAQENKIYFLLQVDYDGKKGKAVCKLFDKETQKIYAL
YDNTGHKPYFLVDLEPDKVGKVPKIVRDPSFDHIETVTKTDPYTWNKFKLTKIVVRDPLAVRRLRNDVPKAYEAHIKYFN
NYMYDIGLIPGMPYIVKNGKLESISLSLDEKDVEEIKKAFADSDEMTRQMAVDWLPIFETEIPKIKRVAIDIEVYTPVKG
RIPDSQKAEFPIISIALAGSDGLRKVLVLNRNDVNEGNVKLEGISVERFNTEYELLERFFAILLEYPVVLTFNGDDFDLP
YIYFRALKLGYFPEEIPIDVASKDEGKYLAGLHIDLYKFFFNKAVRNYAFEGKYNEYNLDAVAKALLGISKVKVDTLISF
LDVEKLIEYNFRDAEITLQLTTFNNDLTMKLIILFSRISRLGIEELTRTEISTWVKNLYYWEHRKRNWLIPLKEEILAKS
SNIRTAALIKGKGYKGAVVIDPPAGIFFNITVLDFASLYPSIIRTWNLSYETVDIQQCKKPYEVKDETGEVLHIVCMDRP
GITAVITGLLRDFRVKIYKKKAKNPNNTEEQKLLYDVVQRAMKVFINATYGVFGAETFPLYAPAVAESVTALGRYVITST
VKKAREEGLTVLYGDTDSLFLLNPPKDSLENIIKWVKTNFNLDLEVDKTYKFVAFSGLKKNYFGVYPDGKVDIKGMLVKK
RNTPEFVKKVFNDVKELMVSINSPNDVKEIKGKIVDVIKGSYEKLKNKGYNLDELAFKVMLSKPLDAYKKNTPQHVKAAL
QLRPFGVNVLPRDVIYYVKVRSKDGVKPVQLAKVTEIDVEKYLEALRSTFEQILKAFGVSWDEIAATMSIDSFFSFTGGK
GNN
>A._brierleyi_DNA_PolB
MAKQITLFDFSMQSAEKGNAKSVKSNEDTENVENYRQKGKVWLPEAEDGRTYYLLAVDYDGKKGKAFCKLYDPEKKDVHS
FYDNTGHKSYFLVDLDPEQVRKIAKIVKDSSFDHLEVVYKIDPYTGKKVRLTKIVVKDPLAVKRMRNHVPRAYEAHIKYY
NNYIYDLNLIPGMPYAINKGKLNALSPSVDVEEVKQAFADSDEMTKETALTWAPLFESDVPSIKRAAIDIEVFTPMKGRV
PDPIKAEFPIISISIAGTDGTKKVLLIERPDVEQGNTSNEGISVEYFKTEEELLKRFFDIIVDFPLILTFNGDDFDIPYI
YFRALKLGFFPEEIPFEIGNRETKFLAGFHIDLYRFFFNKAVRNYAFEGKYSEYSLDAVASALLGLSKVKIDSNISDLNL
TKLIQYNFRDSEITLKLTTFNNEIVWKLIVLFSRISKLGIEELTRTEISAWVKNLYYWEHRRRNWLIPLKEEILERTSRL
KTAAVIKGKGYKGAVVINPPVGVFFNVTVLDFASLYPSIIRNWNLSYETVDLEECKKPYEVKDETGEVLHVVCMDKPGIT
AVMTGLLRDFRVKIYKKKAKHSNADQEHKMLYDVVQRGMKVFINATYGVFGAETFPLYAPAVAESVTALGRYVITSTVKK
AQDLGMRVLYGDTDSLFIYQPTPEKMQEVVSWVKQTFKLDLELDKSYKFVAFSGLKKNYFGIFTDSTVDIKGMLVKKRNT
PEFLKESFKEVKDLMMTINSPSDLEEAKKEVKEKIKDIYDKLRNKGFNLDQLAFRVMLSKSVESYTKNTPQHVKAAAQLR
AFGVQVLPRDIISFVKVKSKEGVKPVQLAKLSEVDIDKYYDAVRSTFEQLLRSLGINWDEIESTISIDSFFKN
>A._pernix_DNA_PolB
MKGGQEAAQDKETSLDSDEERGGRGLRQTTLLDYMAGSAKPKKPEPPPTLHREKGPESKYQNTLPETIGKEPASLSLRRK
QPSSKHEEYNSEFGDVRGLALEPRLQSELSDEDVILELVREPWVESVRGYLLDVRYDGSLGKAVLMLYDPSSGSLVKWAD
RTGHKPYFLTDARPEDLRAAGVDVSRDESFLQYDLVEKFHPIDRKLVKLTKIVVSDPLAVRRLREKVSSAGFSVWEADIK
YHHNYIFDRQLIPGILYEVSGARIVHTLPLEMDDATRVVDEIFRDEPREVRERAREWLRIFEAPPPKLPLIAFDIEVYSP
IATRLPDPSTAPYPVISAATADSSGRSRVVLLYRDGVEFTEGALPEGTEVEIYDSERAMLLDLVRILQRYPLVVSFNGDN
FDLPYIARRLEVLGVPREFAPIELKQDYATFRRTLHIDLHKLFGIRALQVYAFGNKYRELSLESISRALLGKGKVELKVP
VSELNLNKLIEYNLQDARLTLELLTFSNNLVFNLIIMVMRTSKLGIEDITRSQISNWIRGLMYWEHRRRRWLIPSRGEIE
KLSSAGARVGAIIKDKKYRGAIVLDPPVGIFFRVLVLDFASLYPSLIKQWNLSYETVNNPNCRDTIEVPEVGHKVCREFK
GISNEIVGMLRDFRVRLYKKKSKDKSLREEERLWYDVVQSAMKVYINASYGVFGSENFSLYSLPVAESVTALGRAVLRGT
LEKSRELNLHIVYGDTDSLFIWDPPKDVLDDLVDYVERTYGLELELDKVFRAILFSGLKKNYLGITEEGDIVIKGMVAKK
SNTPEFIKDEFSKAVKILSKLQKPEDVEAILAELRDHINTVYNNVKKKVYTLDQFAIKVMLSKNPREYDKNTPQHVKAAM
LLQRLGLTLSRGDIVYYVKTRDKLGVKPVQLARLSDVDPGKYVEHVKTAFEQMLMAFGISWDDISGVRKLDRLLFDS
>C._lagunensis_DNA_PolB
MRALGSKKQTDINDFLNDLKKKIDTQEKKKEENITNKNNKNEVKKRFRDLTDYMFNDNPKEEKNETKTEIIEEKTSGTVL
LQEIKVEEMIDKDKNKIINKEDKNYDIINKNSGEINSWWLNEEDKYYNSVSGYLLEVRYDGEIGKAVALIYDTNDKKIKK
WIDKTGHKPYLLTDMRPDENSRQTLDLSKFKSFSNYAYVIKKNPLTNTDLRLTKIIMEDPLSVKNVRIALKEKGFNAWEA
DIKYFLNYIYDNQLIPGMPYEVNDRWVRKNVEIDKSMSELVEKSFQDSTKELAYLWLPVLEEKAPDIERVAIDIEVYTPQ
GKFPNADEAYYPIISISLADNKNNRQVLILNRFGSKIKGKLPNAEIEIFDTEKALILETLRRLSKYSVIVTFNGDNFDIP
YIYNRLIELGVDPRDIPIIFHQDYITFQNSLHLDLHKLFDIKALQTYAFSNKYREKSLDAVAESLLGSSKLKLSDNINDI
NIDELASYNLQDAILTISLTTFSNNLVWNLLMLIMRISKMGLEEVSRTQVSAWIKSTLYWEHRRRNLLIPNKEDISKGND
KTRSTAIIKDKKYRGAIVLSPPQGVYFNVLVLDFASLYPSIIKNWNLSYETVNIRNCNGETIQVPEVGHVICKERKGISS
ELVGLLRDFRVNIYKKKSKDKKLSNQERMWYDTVQAAMKVYINASYGVFGTETFSLYSLPVAESVTAIGRNILRDTLNKS
KELNLHILYGDTDSLFLWDPQKEKLEEIIKYVKDKYELDLEIDKKFKIVLFSGLKKNYIGIDDSNSVTIKGLIAKKSNTP
EFIKLEFQNAINILQKLNSPEEVEKTLNQLKDLIQEIYQKLRKKEYTLDQLAITVMLSKDLREYERNTPQHVKAALLMKK
EGFNIAKGDVISFIKTKDKLSVKPVRLAKLSEVDTSKYVEYIRSALEQFLLAFGVQWDELIGIKKLF
>T._kodakarensis_DNA_PolB
MILDTDYITEDGKPVIRIFKKENGEFKIEYDRTFEPYFYALLKDDSAIEEVKKITAERHGTVVTVKRVEKVQKKFLGRPV
EVWKLYFTHPQDVPAIRDKIREHPAVIDIYEYDIPFAKRYLIDKGLVPMEGDEELKMLAFDIETLYHEGEEFAEGPILMI
SYADEEGARVITWKNVDLPYVDVVSTEREMIKRFLRVVKEKDPDVLITYNGDNFDFAYLKKRCEKLGINFALGRDGSEPK
IQRMGDRFAVEVKGRIHFDLYPVIRRTINLPTYTLEAVYEAVFGQPKEKVYAEEITTAWETGENLERVARYSMEDAKVTY
ELGKEFLPMEAQLSRLIGQSLWDVSRSSTGNLVEWFLLRKAYERNELAPNKPDEKELARRRQSYEGGYVKEPERGLWENI
VYLDFRCHPADTKVVVKGKGIINISEVQEGDYVLGIDGWQRVRKVWEYDYKGELVNINGLKCTPNHKLPVVTKNERQTRI
RDSLAKSFLTKKVKGKIITTPLFYEIGRATSENIPEEEVLKGELAGILLAEGTLLRKDVEYFDSSRKKRRISHQYRVEIT
IGKDEEEFRDRITYIFERLFGITPSISEKKGTNAVTLKVAKKNVYLKVKEIMDNIESLHAPSVLRGFFEGDGSVNRVRRS
IVATQGTKNEWKIKLVSKLLSQLGIPHQTYTYQYQENGKDRSRYILEITGKDGLILFQTLIGFISERKNALLNKAISQRE
MNNLENNGFYRLSEFNVSTEYYEGKVYDLTLEGTPYYFANGILTHNSLYPSIIITHNVSPDTLNREGCKEYDVAPQVGHR
FCKDFPGFIPSLLGDLLEERQKIKKKMKATIDPIERKLLDYRQRAIKILANSILPEEWLPVLEEGEVHFVRIGELIDRMM
EENAGKVKREGETEVLEVSGLEVPSFNRRTKKAELKRVKALIRHDYSGKVYTIRLKSGRRIKITSGHSLFSVRNGELVEV
TGDELKPGDLVAVPRRLELPERNHVLNLVELLLGTPEEETLDIVMTIPVKGKKNFFKGMLRTLRWIFGEEKRPRTARRYL
RHLEDLGYVRLKKIGYEVLDWDSLKNYRRLYEALVENVRYNGNKREYLVEFNSIRDAVGIMPLKELKEWKIGTLNGFRMS
PLIEVDESLAKLLGYYVSEGYARKQRNPKNGWSYSVKLYNEDPEVLDDMERLASRFFGKVRRGRNYVEIPKKIGYLLFEN
MCGVLAENKRIPEFVFTSPKGVRLAFLEGYFIGDGDVHPNKRLRLSTKSELLANQLVLLLNSVGVSAVKLGHDSGVYRVY
INEELPFVKLDKKKNAYYSHVIPKEVLSEVFGKVFQKNVSPQTFRKMVEDGRLDPEKAQRLSWLIEGDVVLDRVESVDVE
DYDGYVYDLSVEDNENFLVGFGLVYAHNSYYGYYGYARARWYCKECAESVTAWGREYITMTIKEIEEKYGFKVIYSDTDG
FFATIPGADAETVKKKAMEFLKYINAKLPGALELEYEGFYKRGFFVTKKKYAVIDEEGKITTRGLEIVRRDWSEIAKETQ
ARVLEALLKDGDVEKAVRIVKEVTEKLSKYEVPPEKLVIHEQITRDLKDYKATGPHVAVAKRLAARGVKIRPGTVISYIV
LKGSGRIGDRAIPFDEFDPTKHKYDAEYYIENQVLPAVERILRAFGYRKEDLRYQKTRQVGLSAWLKPKGT
>P._furiosus_DNA_PolB
MILDVDYITEEGKPVIRLFKKENGKFKIEHDRTFRPYIYALLRDDSKIEEVKKITGERHGKIVRIVDVEKVEKKFLGKPI
TVWKLYLEHPQDVPTIREKVREHPAVVDIFEYDIPFAKRYLIDKGLIPMEGEEELKILAFDIETLYHEGEEFGKGPIIMI
SYADENEAKVITWKNIDLPYVEVVSSEREMIKRFLRIIREKDPDIIVTYNGDSFDFPYLAKRAEKLGIKLTIGRDGSEPK
MQRIGDMTAVEVKGRIHFDLYHVITRTINLPTYTLEAVYEAIFGKPKEKVYADEIAKAWESGENLERVAKYSMEDAKATY
ELGKEFLPMEIQLSRLVGQPLWDVSRSSTGNLVEWFLLRKAYERNEVAPNKPSEEEYQRRLRESYTGGFVKEPEKGLWEN
IVYLDFRALYPSIIITHNVSPDTLNLEGCKNYDIAPQVGHKFCKDIPGFIPSLLGHLLEERQKIKTKMKETQDPIEKILL
DYRQKAIKLLANSFYGYYGYAKARWYCKECAESVTAWGRKYIELVWKELEEKFGFKVLYIDTDGLYATIPGGESEEIKKK
ALEFVKYINSKLPGLLELEYEGFYKRGFFVTKKRYAVIDEEGKVITRGLEIVRRDWSEIAKETQARVLETILKHGDVEEA
VRIVKEVIQKLANYEIPPEKLAIYEQITRPLHEYKAIGPHVAVAKKLAAKGVKIKPGMVIGYIVLRGDGPISNRAILAEE
YDPKKHKYDAEYYIENQVLPAVLRILEGFGYRKEDLRYQKTRQVGLTSWLNIKKS
>M._tenebrarum_DNA_PolB
MEKRAMILLDIDYVTEDDIPVIRLFGKDEDGKPIIALDKSFRPYIYAIPSDTDSCLDELSEAGFEELEVVKKKDLGRPVD
VIKIILRHPQEVPKIRKKVKDLEHVQEIREHDIPFYRRYLIDNSLFPMSNIELKGHIISSDVEIIELDEPPRTLKSRFPH
LEILAFDIEVYNPHGMPNPEEDQILMISFYDGEKKRIISTKGEHLNFVEVVEDEKAILERFTQIIKDSKPDLIVGYNSDN
FDFPYIRRRADLLGVKLDIGWDGSTIKSLRRGLATATAIKGTVHVDLYPVMRRYINLDTYTLERVYFELFGEKKVELPGD
QLWEYWDNENLRDQLFKYSLEDVMATYRIAEKILPLNMEITRIVGQPLFDISRMATGQQVEWFLIRKAFEYGELVPNKPS
PSELQRRRTQKVVGGYVKEPEKGLHENIVQFDFRSLYPSIIISKNISPDTFSEDPREDCYVAPETGYRFRKKPRGFVPSI
IGQILDERMKIKNQMNAAEDPMEKRILDVQQEALKRLANTMYGVYGYTRFRWYCLECAEAITAWGRNYIKKTIKEAEKFG
FHTVYADTDGFYATYQKK
>M._fervidus_DNA_PolB
MILLDADYKTENKKPVVRLFCKDNNRRPVIALDRSFKPYIYVIPKDIEKCKEKLEKFDVEEIKVIEKRDLGKKIKVLKVV
FLHPQEVPKVRDKIRKLNEVKEIREYDIPFYRRYLIDNNLFPMSKIIAEGKEYKRGDVTFIELEKPPKVLKDVYHDYKIL
AFDIEVRNPKGMPRPEKDEIIMISIVGNSGIKKVISSEGSTLNFVEEVSNEKEILERFKEIVKSENPDIIIGYNSDNFDF
PYIRDRARKLGIKLDLGVDGSEIKFVRRGFSTAAMIKGILHVDLYWVIRQYIRLDTYTLERVYYELFGEEKKLGIPGDEL
WKYWDSDEKRDELFKYSLDDAESTYKIAKKILPLILELTRIVGQPLSDIARMTTGQQVEWFLIRKAFERNELVPNKPSKA
ELEERKRRRPVGGYVKEPEKGLHEDLVQFDFKSLYPSIIISKNVSPDTLTNEDKKDVYVAPESGHKFLKKPKGFIPSIIG
EILDERAEIKEKMKKTKDPLEKKILNVQQEALKRLANTMYGVYGYPNFRWYCIECAEAITAWGRKYIKETIKEAEKFGFH
TVYADTDGFYATYKPKSRTNK
>M._woesei_DNA_PolB
MERNVVILDVDYVTHDDKPVVRLFAKDGEDNVILIDDSFQPYLYVLPVGFPEDCINEINEELDDVIVEEVVKKDFQVETD
FIKVTFKHPQILAKNRDLLRGLSEVAEIREFDIPFYRRYLINNNVVPMTEVKAVGQSIPSFGNLEADELGIEIIKLEEPL
TLVKDNLQDFRILSFDLEVRNPHGMPNSEEDEIIMIGVASNFGLRQVISTKNKTNPKESFVCQVSSEKEMIETFVDIIRD
NNVDIIVGYNSDNFDFPYLKDRARILGVDLDIGMDGSSIKFIRRGYANAANIKGIIHVDLYLVMRRYMTLDRYTLERVYL
ELFGVEKIDVPGERIWEFWDNGGEELDNLFDYSLDDVVATLEIAEQTLPLNLELTRIVGQPLFDLSRMATGQQAEWFLVK
EAYWDDEVVPNKPGGANFAVRQAEEDNEGGYVKEPEKGLHENLVQFDFRSLYPSIIISKNISPDVIEFGEVENIGDYNIA
PEHDFKFKKEPKGFIPSVIAKILNERFKIKKQMKASTDETEKKSLDVQQQAIKRLANTMYGIYGFPRFRWYSFECAKAIT
AWGRQYIKKSIKEAENFGFYAIYADTDGFYAKYKKSNEE
>A._veneficus_DNA_PolB
MVVVEGWLLDADYITENGKAVIRLWCKDEKGIFVAYDRSFQPYFYAIKEEGVTAEDIMNLKIQKRKEVISPERVEETTAK
NLGREVEVFKIYAKHPQHVPKLREAVGELLEVREADIPFAYRYLIDKDLACMDGITIECVERTGSFRSYEVKNVKRNPKD
DFPELKILAFDCEMLSAVGMPDPEKDPIIVISVKSGDFEDIINGDDEREVLKRFVKAVKDIDPDVIVGYNQDSFDWPYIK
KRAEKLSVRLDIGRDRSELAMRGGRPKIAGRLNVDLYDIAMRSIDVKIKKLENVAEFLGTKVELADIEAKDIYKHWTRGD
REAVLRYARQDVLNTYFIAEELLPMHYELSRMIRIPLDDVTRCGRGKQVEWLLMSEAYKLGELAPNPREAGEKYEGAFVL
EPARGLHENVICLDFASMYPSIMISFNISPDTLVIGKCDDCNVAPEVGHKFRREPDGFFKRILRMLIEKRREIKKIMKKL
DRESNEYRLLDIKQATLKVLTNSFYGYTGWSLARWYCRECAEATTAWGRHFIKKSAQIAKELGLEVLYGDTDSIFVKKSG
LNLEELKKEVRKLIGKLREEMPILIEIDEYYSAIFFVEKKRYAGLTADGRIVVKGLEVRRGDWCELAKRVQKNVIEIILK
DRDPEKAVNYVRKVIEEIKSGKVPIEDYIIYKGLTRKPSKYESMQAHVKAAMKAAKKGIVYTIGSKVGFVVLKGTGNIGD
RAFPSDLIEDFDGDSIVDVDGNRYKLDKDYYIDNQVIPVVMRILERFGYSESQIKGREQKTLDAFW
>F._placidus_DNA_PolB
MEGWLLDADYITAEDGRAVVRLWCKDFDGNTFVVYDRNFQPYFYAFKNGLSKEDIEKIVVKSREGVIKPFKVEEVRRKVF
GKEVEVFKIYAYHPQHVPKLREELKKITEVREADIPFAYRYLIDKDLACMDGIRVEGKVREERGLKVIDAEHVERFEIPL
PEPKVLAFDCEMLTELGMPDPEKDKIIIIGVKCGDFEEIITGNEREILLRFVEIIKEQDPDVIVGYNQDNFDWPYIRKRA
EKLSVKLNIGRDGSEISFRGGRPKIAGRLNVDLYDIAMKLDVKVKTLENVAEFLGRKVELADIEAKDIYKRWTSGDKESV
LKYSKQDVLNTYFIAEELLPMHYELSRMIRIPTDDVARIGRGKQVDWFLLSEAYKIGEIAPNPAEVEESYEGAFVLEPSR
GLHKNVVCLDFASMYPSIMIAYNISPDTYVFGKCDDCYVAPEVGHKFRKHPDGFFKRILKMLIEKRREIKNQMKSLDRNS
REYLLLNIKQQTLKILTNSFYGYTGWSGARWYCRQCAEATTAWGRHLIKSAVEIAKKLGFEVLYGDTDSIFVKKGNLSLE
KIRGEVEKLIEEISEKFPVQIEVDEYYKTIFFVEKKRYAGLTEDGILVVKGLEVRRGDWCELAKEVQKKVIEIILKEENP
EKAAEYVRKVINDIKSGKVKLEDVVIYKGLTKRPDKYESKQAHVKAALRAMELGIVYNVGSKVGFVVVEGAGNVGDRAYP
IDLIEEFDGENLVIRTRSGSIVKKLDKDYYINHQIIPSVLRILERFGYNEASLKGATQKTLDAFW
>G._ahangari_DNA_PolB
MEGWLIDADYVTENDRAVVRLWCKDDEGVFIVYDRNFTPYFYVIPYEDFDPMRVEVEARNRIITPQSAEVVEKKVFGKVI
SVYKIYAKHPQDVPKLREEFKKYGDVREADIPFAYRYLIDRDLACMDGIRVEGKVRLERGIRVVEAESVERVRKAGFPEL
KVLAFDCEMLSEFGMADPEKDPVIIIGVKMGDYEEIIHGEEREIISRFVKVIRELDPDIIVGYNQDGFDWPYLRKRAEKL
SVRLAVGRDGSELTFRGGRPKMTGRLNVDLYDIAMRLDVKVKKLENVAEFLGRKVEIADIEAKDIYRKWVSGDKESVFRY
SRQDILNTYFIAEELLPMHYELSKMIRVPVDDITRMGRGRQVDWLLLSEAYRLNELAPNPKEVEESYEGAFVLEPKRGLH
ENVYCLDFASMYPSIMIAYNISPDTYVAGKCEDCFVSPEVGHKFRKKPDGFFKRILLDLIGRRREVKQRMKEVDRESLEY
RLLDIKQQTLKVLTNSFYGYTGWSGARWYCRQCAEATTAWGRHFIKKSAEIARSMGFEVLYGDTDSIFVRKDAPPEQLER
EVEELIERITRELPVTIEVDEVYRSIFFVEKKRYAGLTSDGRVIVKGLEVRRGDWCELAKEVQREVIEIILRDKDPEKAL
RFVREVIANIKSGKYDLEKFVIYKGLTKKPSKYESMQAHVKAALKAREFGFVYPVGTKVGYVILEGSGNIGDRAYPLELI
EGFDGEFVEIKTKHGTEKRRLDRDYYINNQVIPSVLRILERFGYNELSIKGNTQKTLDAFFG
>Methanopyrus_sp._DNA_PolB
MLRTVWVDYARKGEPDVILVGRREDGNPAALVVKGFRPYFYAEVEDGLDPYEVERLSGVVEVEEALLKHPYGVDQVELLR
IVATHPKVVPKLREQVKKLDGVKEIYEADIPFVRRAAVDLNLPPASEVDVSDLDKGSWSGLPSYFADVEDARELDHRPYP
IENLVVASFDLEVLAEPGTTIKGASGPIIAISFAYRTPDGERHNYVITWKGEDESFEVDGVETEVIVCRSEAAALRRFFD
EFRRVDPDVVFTYNGDEFDLPYLQHRARKLGIDVSPLARPAGKRGIILKHGGGRYASDIFGRAHVDLYHTARKNLKLERF
TLEEAVKDVLGVEKGEMELADINEAWKRGDLDELMRYSAEDAHYTLELGLELAQVELELSYLTRLPLPDATRFSFGQLAE
WRAIYKARKEDILVPNKPTRDEYKRRRRKAYKGAIVFEPEIGLHENVVCVDFASLYPNVMVAHNISPDTFDCDCCPRVTV
EDVDNPTDATVAPDVGHKFCSRCKGFFPRLVERLIERRRELKRRLRKLDTEPHPHEAKILDVRQQAYKVLANSYYGYMGW
ANARWYCRECAESVTAWGRYYISEVRRIAEEKYGLKVVYGDTDSLFVKLPDADLEETIDRVKEFLKDVNGRLSVELELED
AYKRILFVTKKKYAGYTKDGKIVTKGLEMVRRDWAPVARETQHRVLKRILADNDPEAALKEIHEVLERLKSGDVDIEELA
VTSQLTKKPSEYVQKGPHVRAALRLARHLGVEPEPGTIVRYVIVRGPGSVSDKAYPVELVREGEKEPDVDYYIEHQILPA
VERIMQAIGYSRGQIVGETASQKTLDQFFG
>M._conradii_DNA_PolB
MKFRGWLLDVDYVVENGKPIIRMWCVDDSGKSAVIFDDSFEPYFYVVPYGDVPISVLENMSEEVGGETVRPVRVDIVDRK
NFGVPIKCYRVFTKLPRDVPYLRELALKFGDVREADILFGVRYIIDRRLIPMGGIEAEGEPVSVDYAGLGMLCHNPKAFA
REDEPPLKVMAFDCEMWNPRGMPDAAEDPIIIISIKTNREEKVLTATDEDDKGLIKEFIRYIRDYDPDVIVGYNQDSFDW
PYINERAKKHKIKLSVCRDGSTPMFGRGGLQKKVKLVGRLNIDLFQAAQRDMDGVKVKTLENVADYLGVMNKEKRTYIPG
GEIYRYWADSKRRDILIRYSKDDVESTYGIAGELLPLQFEFARMAHEPADNVSRMGRGRQVEAYLAYVAYEYGELIPSKG
GEVETYVGGFVFPPVKGIHRNVAALDFSAMYPSIMIAYNISPDTVCKDCKDDCYPPAPEVGHCFKKAPEGFFTRILRSLV
AHRAALKKKLAQTDRKDKSYRMLDIRQKTIKILTNAFYGYTGWAQAKWYRRECAEATSAWGRYFIKRASEIAQSMGMEVL
YGDTDSLFVKLKDGGDLHAATGEFIRKVKEELPLDMDVDNFYRVIFFTEAKKRYAGLTSKGEIVVRGLEVRRGDWCELAK
ELQSQVIRIILEEEDPEKAVKFVKDTISEVREGKVQLDKLVIHKTLTKGFESYESVQAHVKAAERARELELSAAVGSKIS
YVIVKGPGITLGDRAYPVDMFIKFENGKLYAKDKAYELDVDYYIDKQIIPTALRILGYFGYTEDELKGRGVQGTLAQFF
>G._hydrogenophilus_DNA_PolB
MAEPSLTESPLLSGADPTEGIVAAELAGRFIRLFIHTPGGVIFRDIPFRPFILLEDPTLLSGFRSNVETRPLAGPGTFRY
LALFADWSECLAARDFLAKRTGHTPSAPDAPYLFLSDPVHQHLLLAGTTFFKGLEFSALRRLALDIETACAEGFEFSNPA
REEDRILSIAVMEEGGYEEYLSAHAMSEREMLERLTAIIRERDPDVIEGHNLFRFDLEYIRARAARHGVRLRWGRDGSEP
RVHPSRFTVAERIIDYPRWDIYGRSVMDTYFLLQIYDVSSRELESHGLKQAAIHFGLASPDRVYLDRQTMDEVFRSDPEA
LRRYNLDDVRETLALSRLLSYPWFLQTRIFPYSYQTCVIRGNATRINALFLREYLRQGAAVPKPAGSGGAFEGGYTAVFE
TGVLGPIVHCDVASLYPSIMLAYGLAPRREHLGLFLPLLAQLRQFRLAAKEQSREAADPRTRDYFNALQQTFKVLINSFY
GYLGTTIHTFSDPGVAAEVTRRGRELIQAMIEWLRLHGARPVEVDTDGIYFIPPQGIETSGQEEALVRELSATLPQGIAV
EMDGRYRAIFSYKMKNYALLDHDGKVTVRGSALRSRGIERYLRDFMAAAVRLLLQGDGTKIPAFHEDYIRRLRDHLIPIE
SLARTETLGEAPPTYLQKVRQGKRNPSAAFEIALRAERPFRAGDQISYYVTGHGKGVTVYENCKPVSQYDPTRPDENTEF
YLDKLNQLVKRLAPYLPKEPTLFD
>G._pickeringii_DNA_PolB
MKQTAWSTGPCRFCFSPAVNLGPIAMDDLHLTDTPLLFGADPTEGVVAAELAGRFIRLFIRTPHGAVFRDVPFRPFIVLT
EPDLLSGFRGDVELRPLAGPGELRHLALFRDWHDCTEAKELLAKRSGHTPSAPGAPYLFLSDPVHQHLLLTGTTLFKGVE
FAQLRRLALDIETACAPGFEFSNPAREEDRILSIAVMEEGGFEAYLSGHELDEREMLERLTAIIRERDPDVIEGHNLFRF
DLEYLRVRAARHGVRLAWGRDGSVPRVHPSRFTVAERAVDYPRWDIYGRSVIDTYFLLLIYDVTSRELESHGLKQAARHF
GIAAPDRVYLDRQAMDEIFRTDPESLRRYNLDDVRETLALSRLLSYSWFLQARIFPYTYQTCVIRGNATRINALFLREYL
RQERAVPIPTGEATPFEGGYTDIFETGVLSPIVHCDVASLYPSLMLAYGIAPARENLGLYLPLLKSLREFRLRAKALARQ
AEEPHEREYYDALQQTFKILINSFYGYLGTTLHPFADVRAAAEVTRLGRETIGTMLQWLRDRGAHPVEVDTDGIYFIPPP
GITSPEQEQSLVSELSATLPEGIEVELDGRYHAMFSYKMKNYALLGHDGAVRVKGSALKSRGIERYLREFMAEMIRLLLT
GEGEAIPLLHDEYARRLRDHLIPVDRLARTETLGESPATYLQKVRQGKRNPSAAFEIALKADHEYRAGDQISYYVAGRGK
GVTVYESCKPASRYDPARPDENTEYYLDKLRQMLKRFAPFLPRERSLFD
>O._japonica_DNA_PolB
MQMSDMGQNPLLFGHDNRTGIIAVEPAGPFMRLFFRTGHGVQFHDEPFRPFILLSDPALVSGCRAPCSVRQLAGDDFYRF
QLLFDSWGDCLTARDFLAAKTGVPAGSADAPYLFISDLSHQYLLTTGATLFKGLEFGDLRCLALDIETYCAEGFEFSNPK
RREDRIVSIALKDSHGQETVLRGDLLDEPAMLRALNEAIQSCDPDVIIGHNIFRFDLEYIATRAALHGIRLTWGRNGAAP
HITANSRWALAEKVIDYPRWDVYGRHIIDTYFLVQLYDISLRSLESHGLKQVARHFGIAADERVYLEGNGIAATFDHDPE
LLYRYNLDDVRETLALFRLLGYPWFLQTRIFPYSFQNCPLRGNATRINALFLREYLHRGHAIPQRTGEAPAFEGGYTESA
VQGVSGPIVHCDVASLYPSLMLTYRLGPVKDTLGLFLPMLAELRRFRLEAKRAARESAAESERHYYDALQQVFKVLINSF
FGYLGAPLHNFSDPEAAAEVTRLGRLTIRSMIALLKAEGAVPVEVDTDGIYFRPPDSCVTEADEAALVERVSQGVPEGIE
VEMDGRYRSMFAYKAKNYALLGYDGRVVIRGSGLRSRGLERYLREFMREAITLLLTGSSADIERLYQGYLTRLRSRDLDV
AWVARTETLNESPATYREKVEKGRRNPAAAFEIALASQRVYRAGDQVSYYVGGSGRDATAYEHCRPVSAFVPERPDINIP
YYVDKLRHLKQRFEPYLPKEPTLFDL
>D._camini_DNA_PolB
MLATRMDAPFPSNPALYGADPTPGIVAVEFDGGDRVRVFRRTPEEVIAETDRWRPFLFLESADLLPAPSDDVEILPLEGP
WEYRTLALFPGWEVLEKAVRRLHRATGKSPRSVDGPFYWMADPVQQYLTWTGRTLYKGLRYEDVHRLQLDIETAVTPGFE
FPNPEREGDRITLISLSDSTGWESSLRSDRLTEAEMIAELTRIVRERDPDVIEGHNLFNFDLPYLEARARRHGLTLGWGR
NGAAVRSRPSQFSAAERIVAYTRFDVYGRQVIDTLFLVQLYDVSTRELPNFGLKAVARHLGLASEDRTYVARRDIGSIAD
TDMDTLVRYGLDDVRETREISRVLGRSHFHQAQMFPFTHQNTVVRGTATRIDALMVREYLRRRHAVPRPPPKRTFAGGYT
EVFVTGVVGPVAQCDVRSLYPSILLTFRIRPAKDDLDVFLGLLDDLTRRRLEAKDRARAADAAEERTFYEALQSTYKVLI
NSFYGYLGFAQGHFADFDAAARVTREGRRLVQKVLDELRKRGAVPVEVDTDGVYFVPPPEVRGREEKFVREVSATLPDGI
ELELAGRYRAMFSYKAKNYVLLTEDGQLRIRGSGLRSRGLEKFQRVFMEEMFRALLEGRAAEIPAIKERFLEDLRAHRWT
PEWFAKTETLHDSLEVYRKKRARNARNASAAYELALASGRPYRPGDQITYYVTGSSPKVRVFEAARLASEWDPSAPDENT
AYYAAKLESLYRKFRSFWETPPTT
>S._aureus_DNA_PolB
MQAIDAATNQPLEIRYHLDLARALTRLCEVNLQELPPDLSPRELQTMDSSHLRDVVIKLRPPRADIWTLG
SRGVVVRSTITPLEQPDGQGQAAEVEDHQPNPPGEGLKFPLCFLVRGRQVNLVQDVQPVHRCQYCARFYK
SQHECSARRRDFYFHHINSHSSNWWREIQFFPIGSHPRTERLFVTYDVETYTWMGAFGKQLVPFMLVMKF
GGDEPLVTAARDLAVDLGWDRWEQDPLTFYCITPEKMAIGRQFRTFRDHLQMLMARDLWSSFVASNPHLA
DWALSEHGLSSPEELTYEELKKLPSIKGTPRFLELYIVGHNINGFDEIVLAAQVINNRSEVPGPFRITRN
FMPRAGKILFNDVTFALPNPRSKKRTDFLLWEQGGCDDTDFKYQYLKVMVRDTFALTHTSLRKAAQAYAL
PVEKGCCAYQAVNQFYMLGSYRSEADGFPIQEYWKDREEFVLNRELWKKKGQDKYDIIKETLDYCALDVQ
VTAELVNKLRDSYASFVRDAVGLTDASFNVFQRPTISSNSHAIFRQIVFRAEQPARSNLGPDLLAPSHEL
YDYVRASIRGGRCYPTYLGILREPLYVYDICGMYASALTHPMPWGPPLNPYERALAARAWQQALDLQGCK
IDYFDARLLPGVFTVDADPPDETQLDPLPPFCSRKGGRLCWTNERLRGEVATSVDLVTLHNRGWRVHLVP
DERTTVFPEWRCVAREYVQLNIAAKERADRDKNQTLRSIAKLLSNALYGSFATKLDNKKIVFSDQMDAAT
LKGITAGQVNIKSSSFLETDNLSAEVMPAFQREYSPQQLALADSDAEESEDERAPTPFYSPPSGTPGHVA
YTYKPITFLDAEEGDMCLHTLERVDPLVDNDRYPSHLASFVLAWTRAFVSEWSEFLYEEDRGTPLEDRPL
KSVYGDTDSLFVTERGHRLMETRGKKRIKKHGGNLVFDPERPELTWLVECETVCGACGADAYSPESVFLA
PKLYALKSLHCPSCGASSKGKLRAKGHAAEGLDYDTMVKCYLADAQGEDRQRFSTSRTSLKRTLASAQPG
AHPFTVTQTTLTRTLRPWKDMTLARLDEHRLLPYSESRPNPRNEEICWIEMP
>E._coli_DNA_PolB
MAQAGFILTRHWRDTPQGTEVSFWLATDNGPLQVTLAPQESVAFIPADQVPRAQHILQGEQGFRLTPLAL
KDFHRQPVYGLYCRAHRQLMNYEKRLREGGVTVYEADVRPPERYLMERFITSPVWVEGDMHNGTIVNARL
KPHPDYRPPLKWVSIDIETTRHGELYCIGLEGCGQRIVYMLGPENGDASSLDFELEYVASRPQLLEKLNA
WFANYDPDVIIGWNVVQFDLRMLQKHAERYRLPLRLGRDNSELEWREHGFKNGVFFAQAKGRLIIDGIEA
LKSAFWNFSSFSLETVAQELLGEGKSIDNPWDRMDEIDRRFAEDKPALATYNLKDCELVTQIFHKTEIMP
FLLERATVNGLPVDRHGGSVAAFGHLYFPRMHRAGYVAPNLGEVPPHASPGGYVMDSRPGLYDSVLVLDY
KSLYPSIVRTFLIDPVGLVEGMAQPDPEHSTEGFLDAWFSREKHCLPEIVTNIWHGRDEAKRQGNKPLSQ
ALKIIMNAFYGVLGTTACRFFDPRLASSITMRGHQIMRQTKALIEAQGYDVIYGDTDSTFVWLKGAHSEE
EAAKIGRALVQHVNAWWAETLQKQRLTSALELEYETHFCRFLMPTIRGADTGSKKRYAGLIQEGDKQRMV
FKGLETVRTDWTPLAQQFQQELYLRIFRNEPYQEYVRETIDKLMAGELDARLVYRKRLRRPLSEYQRNVP
PHVRAARLADEENQKRGRPLQYQNRGTIKYVWTTNGPEPLDYQRSPLDYEHYLTRQLQPVAEGILPFIED
NFATLMTGQLGLF
>C._orchidophilum_DNA_PolB
MDLFRVRLNCIDHYQATPTHYDPQLRNDVGPAQAKKGPKVPVVRVFGSTETGQKVCAHIHGAFPYVYVEYHGSLEPEDVG
AYIYRLHLSIDHALAVSYRRDQFGENAKFVARITLVKGVPFYGFHVGYCFFLKIYMFNPIVMTRLSDLLQQGVILKQKFQ
PYEAHLQYLLQFMTDYNLYGCGYLDASDVHFRGPIPSFEKDGNSQHLWNDRTIPRARVLDDLSLPRVSHCSIEVDICVQH
ITNRRMVKERRLHHDFVERLKPLPADVKLVYSMAGLWKDETRRRKMKMPNADPGSSPFPAEVLVSMSASKRDSQPQGWIH
EEEYKEEVAKLIETEKGSEDSATPSFETFVEHSPLEAAVNTALQSVEDLYPVNLLPALGLPSNHVPANKNPASSIEVDEQ
GVLDLGVDDYDPYPADSDEEALIEMSEPKTRQDGQTKDTGNDGKEGPNRGKAVSTSSGMPVKKTVNGLGSDVFLHEYEGV
CASRLKTGNPPMVPVWDDLLDMAEEEGLVSKLPETSGPRHRRTESVKRSMSPHATASSTKRPRFEPPVTPASKALMPKSS
LKGILSNGTASEKHQVTMLPTNSQENPRPSQITGSRSVVNHLLAFPVVKSQEDPGTKLRLSQMSQPGASQQAERHPQKHV
SFSVAPETTRSKPDPITPAKKVRIATPSTDSPGTEAGTEKILNRIQKAIGSFSTKRQCVIGVLPPAPTLITATMKDLQIP
DMIYQDAYYSEEKDVPVRPREYAGREFRLESNTLPYLADFDPSGTSAASMGIKSDTPIDKTKNDVRYDAQASLCSYRSWE
IAEPPPSAKEVQDWWNKKHPVQKKKTNMAAKITGTPQPTRRDLSQIDGPTPKNKHGFKYLPKKKSTSVKHEAQYMSTMAL
EIHVNTRGKFVPNPDEDEVQCIFWSIKADGTASSSQEASGGIIAGVVVSSPDGSLAQRMRRYVSAEVVEESSELDVMVRM
VQIVRDHDPDVLTGYEVHGSSWGYLIERARVKYDYDLCDEFSRMKSNSHGRIGKENDRWGFNTTSTIRVTGRHMINIWRA
MRGELNLLQYTMENVVWHVLHRRIPHYSWRTLTEWYSSSRQRDLDKLTRYYFTRTRIDIQILESNELIPRTSEQARLLGV
DFFSVFSRGSQFKVESIMFRIAKPENFMLVSPSRKQVGGQNALECLPLVMEPQSDFYNSPLLVLDFQSLYPSVMIAYNLC
YSTFLGRIVNWRGMNKMGFTEYQRHKRLLELLKDHINITPNGMMYVRPEIRKSLLAKMLGEILETRVMVKSGMKQDKDDK
TLQALLNNRQLALKLLANVTYGYTSASFSGRMPCSEIADSIVQTGRETLERAIAFIHSQEQWGAEVVYGDTDSLFVYLKG
RTKDQAFDIGNEIAKAITDMNPRPIKLKFEKVYHPCVLLAKKRYVGYKYESKDQVKPEFDAKGIETVRRDGTPAEQKIEE
KALKLLFETANLSEVKAYFQKQCEKIMRGSVSVQDFCYAREVKLGTYSDKGPPPPGALISTKKMLEDARAEPQYGERVPY
VVITGAPGARLIDRCVAPEDLLNDSHSQLDAEYYISKNLIPPLERIFNLVGANVRQWYDEMPKVQRIRRVDQTLGAAGGL
GSNKTLESYLKSASCISCNVKMQVEGVLCEKCQQDAPRSLFSLQTRLKDEERKYMDVVRICRSCSALPAADEVPCDSKDC
PVFYSRVKQGARLKMEKSALEPVIRELVAKAGRAALEW
>S._alkalinus_DNA_PolB
MDLFRVRLNCIDHYQATPTRYDPQLRNDILPSQATKEPKVPVIRVFGSTETGQKVCAHIHGAFPYLYVEYTGSLDPEEVG
TYIYRLHLSIDHALAVSYRRDERSGNAKFVARITLVKGIPFYGFHVGYRFFLKIYVFNPIVMTRLADLLQQGVIMQRQFQ
PYEAHLQYLLQFMVDYNLYGCDYLTASKTIFRAPVPVYSEHGNSQHLWHNRSIPQTYVTEDIRLPRVSHCSIEVDICVKD
IVNRQMVKERHLHHDFIERLRPLPPGLKLVHSMAGLWKDETRRLKMRMKNFDLGSSPFPAEALVSMSADTRNVSSQGWIH
EDEYREEVEKLLAAERSADGKTNPTFDTFVQKDPLEDNIQTALQSVEDLYPENLLPMLGLSLSTAALGQNPASSIEVDEK
RILDQDEGDIFPGDSDTEWLLDCKAQDGNSGDDPLESNNLNTTKSNIETDPGAAKSGAARRTSGTVVNEVDFKSAASWLS
LGGICRSRLVTGKDPSVPAYDELLAFAQEEGLFTRNQEEPQPVSVARPSSKRLGPAGTLEPAAKRRKQPASERTVTEHRS
QDALPICPLSQSSTKRVDPQTATKSRARKGAARGASKSSQNNRTLSFPIVKSQEEPPIKRLFGHKDKQQDSQPRGNDVTT
KTVSFSLLPMAESKAPETDPTVMGMLATPLSQSASVESRLNRAKARLGAFSSRRTFLLSVLPPSSLEVSSTLKDFNLPDV
ISQDAYYSNEKDVPGRPREYAGREFRLESKTIPFLPHFDPTGMSTAGKGVKNDCYPRVLVEGNTDGGLQNLCSYRSWEIA
QPPPSFHEVQNWWAKEQQKEKATAAIQSRRTYFGQRYLSQIDGPTPKHKHGFKYSPRKKSTSVKHEAQYMSTMSMEMHVN
TRGKFVPNPDHDEVQCIFWSVKADGTISTSQDVAGGVIIGVVVFSPDGTLAERIRRQTSAEVIEETDELGVIVRMVEIVR
THDPDILTGYEVHGSSWGYLIERARVKYDFDLCDEFSRVRTDSHGRIGKENDRWGFNTTSTIRVTGRHMINVWRAMRGEL
NLLQYTMENVAWHLLHKRIPHYSWETLTDWYKNGRHRDLAKLVRYYLVRTRLDLDILESNELIPRTSEQARLLGVDFFSV
FSRGSQFKVESIMFRIAKPENFMLVSPSRKQVGGQNALECLPLVMEPQSDFYSSPLLVLDFQSLYPSVMIAYNICYSTFL
GRVVNWRGTNKMGFTEYKRHDRILELLKDHINISPNGMMYLKAEIRKSLLARMLTEILETRVMTKSGMKEDKDDKALQQL
LNHRQLALKLLANVTYGYTSASFSGRMPCSEIADSIVQTGRETLEKAIAFIHSQERWGAEVVYGDTDSLFVYLKGRTREQ
AFDIGHEIAKAITDMNPRPVKLKFEKVYHPCVLLAKKRYVGYKYEGKDQAKPEFDAKGIETVRRDGTPAEQKIEEKALKL
LFETADLSQVKEYFQAQCDKIMRGAVSVQDFCFAKEVKLGSYSDRGAPPPGALISARRMLEDARAEPQYGERVPYVVVTG
APGTRLIDRCVAPEELLNDPHSGLDAEYYISKNLIPPLERIFNLVGANVRQWYDEMPKVQRIRRLEHVGGEEAGGDQGSG
SGPGPGPGPGPGKKTLESYMKSAWCVVCEVKMRGTEGVLCSRCREDAASSVLALQDRLRCEEQKLRDVVQVCRSCAGLPP
LDNVPCDSKDCPVFYSRVKQGARLRASKSVLEPVIRELGANAAREALQW
>M._robertsii_DNA_PolB
MNLFRVRLNCIDHYQAIPTRYDPQLRNDVRASQVAKGPKVPVVRIFGSTETGQKVCAHVHGAFPYLYVEYDGDLAPDEVG
AYIYRLHLSIDHALAVSYRRDQYGEDAKFVARITLVKGIPFYGFHVGYRFFLKIYMFNPIVMTRLADLLQQGVIMKRKFQ
PYEAHLQYLLQFMVDYNLYGCGYLESSKTAFRSPIPAYDAGSNSSHLWHSQSVLPQHITDDPSLPRVSHCSIEVDICVQH
IVNRQAVKERQLHHDFIERNSPIPADLKLVFSLAGLWRDETKRRQRQMPRGKQGLSPFPPDVLVSMSADARQSRPQGWIH
EEEYMRQITQLVNAELAGFDDQHPKFEDFVEPADPDGEVHTALQSVEDLFPSNLISALGLSSNAAQSTGEPPASSIEVDE
KKILQELNPGDEFFPDDSDEERLREMTRAEHSAENDMGQEAAAAVTEIISANRGSSSTRIKPLQPSSHLMPGVCLSVLST
GSLPAVPISQELLDAAEDEGLVGRVPKPKALRSQKLMARKRQGPVASPTGSPQKRLKSYKAAPPSSVQQIVADSSSSPKP
SGFRSVNQRHSTFSAPRDGCSPSSSDPLATSNRTLNYAITKEQSGESSKVRFSQRSQISPIKQNDGSKLTKTMSCHQSVD
DLLEKTGNSQFDVPSPNLSSSLSEHDNERTKIQRAVAKVVDNRFMIYSYMPPTASQCSAVKDPELPDVIYQDAFYSRESD
VPERNREYAGREYRLESNTVPFLPDFDADGVSPASYGIKTDNCQVQQALEQEQALQRRHCNWQSWEYAQLPPSHQEVVHW
LNTRKRQKEADKKAPRHVFPSSRAWLSQIDGPTQKNKHGFKYTQKGKSTSVEHEVQYMSTMSLEIHVNTRGKYVPNPEED
EVQCIFWVCKSDEVVGISQNSPGAIHTGIVVLSQDGKESQAMRKSTGSDIIEESSELDLIVRMVEIVRTYDPDILTGYEV
HSSSWGYLIERARCKYDYNLCDEFSRMKSDSHGRFGKQSDRWGFNTTSTIRVTGRHMINIWRAMRGELNLLQYSLENVAW
HLLHRRVPHYSWRTLTSWYKSGKSSDLGRVIRYYQTRTLMDIQILETNELIPRTSEQARLLGVDFFSVFSRGSQFKVESI
MFRIAKPENFILVSPSRKQVGSQNALECLPLVMEPQSAFYNSPLLVLDFQSLYPSVMIAYNYCYSTFLGRITNWRGVNKM
GFTEYKRQEGLLALLKDYINIAPNGMMYVKSEIRKSLLAKMLTEILETRVMVKSGMKSDKDDKVLQQLLNNRQLALKLLA
NVTYGYASASFSGRMPCSEIADSIVQTGRETLERATAYIHSVDRWGAEVVYGDTDSLFVYLKGRTRDQAFEIGNEIAKAI
TDINPQPVKLKFEKVYHPCVLLAKKRYVGYKYENKDQVTPEFDAKGIETVRRDGTPAEQKIEEKALKLLFETADLSQIKE
YFQKQCDKILRGAVSVQDFCFAREVRLGTYSDKGPPPAGALISTKKMLEDARAEPQYGERVPYVVITGAPGARLIDRSVA
PEDLLANPHWQLDAEYYISKNLIPPLERIFNLVGANVRQWYDEMPKVQRIRRSPNDPGAKKMTLESYMRSTHCLVCGAKF
AQEGQTLCPACRGNTPASLFMLQTRLATEERGYQDVLSICQTCSGLSPLEDVRCDSKDCPVFWTRTKQRTKVAGMRATVG
PVIRALAEGKMERSALEW
>X._bambusicola_DNA_PolB
MDVFRVRLNCIDHYQATPTKYDPSLRSDVRSSQLRKEPKVPVIRVFGSTETGQKVCAHIHGAFPYLFIEYPGSLKPDDVN
AYIYRLHLSIDHALAVSYRRNVYDGNHRYVAKITLVKGIPFYGFHVGYRFYLKIYMLNPVVMTRLAELLQQGAIMKQRFQ
PHEAHLQYLLQFMTDYNLYGCAYIDARRVCFRSPVPKHEDDETSIHLWHSQSISRWYITDDLDLPRVSHCSIEVDICVRD
ILNRREIRERRLHNDFSERNHPLPAGLKLVHSMAGLWRDETERRKRRMSSLTGNSDPFPPEALVSMSADPRDSQPSGWIH
EEEYRGQIQELIHQEQERNEQIQVNFDAFIQNVPFESTVKTVLQSVEDLHSDHPESMLGTVQPPELDGDPISSIIVDEHR
ILDIEPIGGDTFPDDSDEDAIRASNTLKEVPIPKSQTRHNSQVPALKLSGKTTEAIHSPQSTGTDRSDHLKAASNASCLP
EGLLASCLHTSRQPKPPVSNIFLDAAANRGLVSKTQGVQTIQPDLVPSKRHAQPNLESTDTKRRRVEFAPLTSNYGSMST
VVAESSEQSVVAAHDISQSTPSSQAGKGKGNPHNKQQSGLQRLNFPVVKDPHDPNTKLRLSQSSSQPSDDDRQKKHVSFE
APAQATEFSTDIFSQTSALQSSSSSTMTINPTKLVNMTDIGCAPQPNAAFYVFCQKPPSAAEVLSTMEEYNQPDVIYKDP
YYGKAKDVPLRAREYAGQEFRLKGDTLPFLPDFDPTGDFSANHARSKALYEPNRDAEMYKKQRLECSLRGWEIAQPPPSF
DEVQEWSQTHLQAATPSTGSSMKAMDPELKPYLSQIEGATPKNKHGFKYSQKTKSTSVQHEAQYMSTMSLEIHVNTRGKL
VPNPEQDEVQAIFWCSKSDENSTTGNDTSLNTKSGVIVLSEDGSLAQTMQRMTKTEVVEESSELDLMVRMVEIVRTHDPD
ILTGYEVHGSSWGFLVERARLKYDYDLCDEFSRMKSQSFGRFGKEADKWGFNTTSTIRVTGRHMINIWRSMRGELNLLQY
TMENVVWHLLHRRIPHYPWHTLTDWYTGGRTRDLAKLLRYYLTRTKLDIEILEANELIARTSEQARVLGVDFFSVFSRGS
QFKVESIMFRIAKPENFILVSPDRKQVGMQNALECLPLVMEPQSAFYNSPLVVLDFQSLYPSVMIAYNYCYSTFLGRIVN
WRGTNKMGFTEYRRQNRLLELLKDHINVAPNGIMYCKAEIRKSLLAKMLTEILETRVMVKSGMKQDKDDKTLQRLLNNRQ
LALKLLANVTYGYTSASFSGRMPCSEIADSIVQTGRETLERAIALIHSVDKWKAEVVYGDTDSLFIYLPGRTRDQAFDIG
NEIAKTITDMNPRPIKLKFEKVYHPCVLLAKKRYVGYKYESKDQVKPEFDAKGIETVRRDGTPAEQMIEEKALKILFETA
DLSQVKAYFKRQCTKIMRGGVSIQDFCFAREVKLGTYSTRGPPPPGALISTKKMLEDARAEPQYGERVPYVVISGAPGAR
LIDRCVAPEELLSNSHLSLDSEYYISKNLIPPLERIFNLVGANVRQWYDEMPKIRRIRRVDRSYGNVLAKKTLESYMTVA
ACLVCGVKTKNKDSLCRRCRRNVPASVSKLQVQLNREERKLLDINTICQSCAGLAPLDDVPCDSKDCPVFYTRMKQTARF
RAERSTIQPAIQQLLDGSVGRKALQW
>B._bassiana_DNA_PolB
MDLFRVRLNCIDSYQATPTIHDPQLRNDIRPSQAARGPKVPIIRIFGSTETGQKVCAHVHGAFPYLFVEYEGGLSQDEVG
SFIYRLHLSIDHALSVSFRRDEQGLNSRFVARITLVKGVPFYGYHVGYRFFLKIYMFNPMVMTRLADLLQQGAILKQKFQ
PYEAHLQYLSQFMIDYNLFGCDYMDAAQAAFRAPVPAHNVGSNSSHLWHDLSIPQGRITDDHSLPRVSRCSIEVDICVQD
ITNRMLVQERQLHHRFVELKEPLPNDMKLVHSMAGLWKDETARRRRRMPRLKPGSTPFPPEALVPMSAEPRASLSQSWLH
EDDYRLKVEELAAADRKEIGSATPSFEEFVQPAPFEATVKTVLQSVEDLHPSSLMPALGLPSAASVGKTDPASSIEVDEQ
KVRQADDVDESFYFQESDDEALHQLVEGNEQDSDSEAIHMNSAITRGKSLQESIPGICVSGCRTGRPPVMAVSATIINAA
ENGGFIGRSRYHNLPPTRKKELKRAGSGLWSDMISKKAKKDDVTPPKMKVEQGTQERRATFHPSSSPVPKHSQETTAPKS
TLNFAIVKNQNDPDTRLRLSQRSKPSASQTSDGGLPEKRRSETLLTFTPSGNHGFAFPSSQPFSSSHASLLASTSSNEAG
KIPQAIAETSSRPTIIFSTLPPPPKDADSLAQFHLPDQLYQNPFYSNEKDVPPRSREYAGREFRLIGNTLPFLPAFDFGH
DSNEALEVTSMSSDLVLQRQRRNCTLRSWEIGHPPPTNHEVQHWLDEKEKTANSATFLQRRSKLLSQIDGPTPKNKHGYK
YTQQRKSTSVQHEVQYMSTMSLEVHVNTRAKLVPNPEEDEVQCIFWCCKGDEVTYASQDDGDGTISGLIVLASGGDAAKR
MRKSCKTEVIEEKTELDLLVRLVDVVKELDPDVLTGYEVHGGSWGFLMERARLKYDYNLCDELSRVNAQSHGRFGKQSDR
WGFNTTSTIRVTGRHMINIWRAMRGELNLLQYTMENVAWHLLHRRVPHYSYKTLTAWYKSGKPHDLSKLLRYLQSRTKID
LQILEANELIPRTSEQARLLGVDFFSVFSRGSQFKVESIMFRIAKPENFLLISPSKKQVGSQNALECLPLVMEPQSAFYS
SPLLVLDFQSLYPSVMIAYNYCYSTFLGRIVNWCGTNKMGFAEYKRQAGLMALLKDHINIAPNGMMFVKAEIRKSLLAKM
LTEILETRVMVKSGMKEDKDDKMLQQLLNNRQLALKLLANVTYGYTSASFSGRMPCSEIADSIVQTARETLERSIAYIHT
VEKWGAEVVYGDTDSLFIYLKGRTKDQAFDIGNEIAQEISKMNPRPMKLKFEKVYLPCVLQTKKRYVGYMYETKDQVHPV
FDAKGIETVRRDGTPAEQKIEEKALRLLFETADLSQIKAYFQAQCAKIMRGTVSVQDFCFAREVRLGSYSDKGPPPAGAL
ISTRKMLEDARAEPQYGERVPYVVISGAPGARLIDRCVAPEELLANPHWHLDAEYYISKNLIPPLERIFSLVGANVRQWY
DEMPKVQRIYQTAPPGAAGGSKRSTLESYMKSTHCLVCGVKFLREASAAAAAAAAVHTTTLCPRCRGPGARSSLLALQTR
LAAEETRYQELLAVCRGCMGVAPLDDVPCDSKDCPVFWTRVRQRGKVVGERANALPVMGSLAEALRVRDMEW
>P._brasiliensis_DNA_PolB
MEKFQVLLNCIDHYQAIPTALDPELPLGDGTSPKDARPKVPVIRVFGATETGQKVCAHIHGAFPYLYIEYQGSLNPKEVN
TAIRTLHMSADHALAVSYRRNAYERKISYVAHITLVKGVPFYGYHVGYRFFLKIYLFNPMHMNRLADLLRQGAVMKRVLQ
PYESHLQYLAQWMCDYNLYGCAYLRSSKVMFRAPIPIYSENLTHRWHDRSIPPGSVSDISTLPRQSHCDLEVDIHVQDIV
NRLEVEERPIHHDFVEMLQPMLPDKKLVPSLAGLWEEEARRRRRRRRRRRDKRNPSDVESSPFRPDELVSMSADPRNNGR
GGWVHEEEYKGKVEAIANAEHLGRKPAFADFVSTTPFEAAVKSALSSVEDLFPENLKAAQSEDLGVGDAEADESQAHVEV
DESLISPPNLENIFYDSDDDANESFLHEQEAEIASDEVEPKPREDPANPLDLNNKSGSGATIDAVVAEETTLSKLESVGV
RPLTGSINSQDDPFEIEEEFISNLKPPAKTSKRPFSSGLHADARNKRLKLSYDNNIPVIHDVVGHNGTGRSLLRALPIDE
STEAELATVTHARVTQSKSSQKSAGKTSKNQRISFHVVKDPHDPATTARLSQLGDVSHKLDSQIPKQGSSQPAQTFQSEN
TRRTSDDSCKLKQPGKPPSPVLKVQRCLYQSFNIPPEGKLYSFVPQCPSPSEVLATMNDDGRPSIIYQGPHYSNEEDVPD
RPREYAGREFKLESTTVPYLPPFDPTGESPAMFGERPPIIVDRDALERDNNRLRRSCSLRTWEFAPAAPSLGEVVEWLEE
ETRKRKEAQKNSAAAKKPANSSLSQVEGPTQKDRHGFKYSQKKPARKVRQGAQYMSVMSLEIHVNSRGTLVPNPEEDEIS
CIFWCVQDGDNDVDDEDDETSGLAVGVIALAENESLAAKISPTMVAEFDEETSELDLLTKLVDVVRRCDPDILTGYEVHN
SSWGYLIERARYKYDYDLCDELSRVKTDSHGRIGKENDRWGFNHTSSIRVTGRHMINLWRAMRGELNLLQYTIENVAFHL
LHQRIPHYHYQDLTKWFQSQRPRDIAKVINYFASRVQLNLKIIDSNELISRTSEQARILGVDFFSVFSRGSQFKVESLMF
RIAKPENLILISPGRKQVGQQNALECLPLVMEPQSDFYTSPVLVLDFQSLYPSIMIAYNYCYSTCLGRVVEWRGQNKLGF
IDFRRPAGLLELFKDQINISPNGMIYVKQEIRKSLLAKMLIEILETRVMVKGGMKAWKDDKSLQRLLNNRQLALKLIANV
TYGYTSASFSGRMPCAEIADSIVQTARETLEKAIAMIHSVERWNAEVVYGDTDSVFVCLKGRTKDEAFDIGEEIAKTITN
SNPRPIKLKFEKVYHPCVLLAKKRYVGYKYENRSQKEPEFDAKGIETVRRDGTPAEQKIEEKVLRILFETADLSRVKSYF
QKQCTKIMKSKVSIQDFCFAKEVRLGTYSDKGMPPPGALLSSKRMLEDPRTEAQYGERVPYVVISGVPGARLIDRCVPPE
VLLHDSQLELDAEYYISKNIIPPLERIFNLVGANVRQWYDEVPKYQRVRRVESAEEYASASREGVFSTKKTLESYMKSSS
CVVCREKLDEGEEQICNGCLRDSHVSLLHMRNRLMKEERRDVYLKKICRSCMGASWGEEVRCDSKDCPVFYTRTRQGSQL
RSTRTVVEPVIRLLEDLSEEGPLSW
>F._fulva_DNA_PolB
MASKEVFRVRLNCVDHYQNAPTNLDVPLWGRTVSSTQRDKLPQVPVIRVFGSTETGQKVCAHIHGALPYLYVPYQESTEK
QHVDTYIAQLRNSIDHALALSYRRNPYEDPRKSAFVAHISLVKGVPFFGYNVGYNYYLKIYLLNPMHMTRFSDLLQQGAI
LAQPFQPYEAHLQYLLQWMCDFNLYGCASIELNKPQFREPVPSWDELDDPAHLWHDRSISPDQILDVEKFPRQSHCQIEL
DFRVEDILNRHCIEERPLHHSFIERLESLENLAPEEKLVHSMAGLWKDETRRRKLRMGLTAPSSSPFPPEVLVSMSADPR
NDSEGGWIHEEEFREAVARLSEQEKQARGGGDLSFESFSSQASQEDGVQTVFDSVQELFHSVVERKWAQAKAEEDEAIDV
AFDWPGAGPDNDKQDIVPLVDMDSITQVLDEDDYGSDEENAKDIVLTQQQKLRDAGLGGIMGEAKVSGTSADIEAAAEEV
EDAEVPHTNVERDERGNLKRSAPSGSQLPFKKTRFSEHDGSASTRLGKFRVKDIKPDGRSRPAHDGIELAYDLPPPAQDS
KTSSSKAGKLPEPPSAQPPSSQQSSQGNRLDFPSVKHPHDAETSLRLSQRDDLAHIPHRSSQIQQKDDFLASSHESDSAN
SSSTLKSSALQRPAVDPDVAINYSKAFPVPEGNHAYIFSALPPTKDDVVSSTMPAVIYQDAYYSNEKDVPERPREYAGQE
FRLESSSLPFLPVFDRTGMTKKVKPADKATVDLTEQRRRWQCSLKTWEIMNPPPSCKEVQEWLDDQRPPEADDLDQLEVD
GPTAASQLKRKNRPAPELSQIEGPTQKNKHGFKFSQKKASTSVQHETGYMSTMSLEVHVNSRGDLAPDPERDEVNLVVWI
IADEQMDNARKLGLVILNKNNDEELIGRTRRLAGADVEIASEDNELDLLNRMVDTVRMYDPDILTGYEVHNASWGYLIER
ARLVYEFNLPDEFSRMKSQSHGRFGKDADRWGFTHTSTVSITGRHTINIWRAMRSELNLLQYTMENVVFHLLHKRIPHYS
FQTLTSWYQSKKPRGLAKLLDYLITRTKLDFDILDANELIPRTSEQARLLGVDFFSVFSRGSQFKVESLMFRIAKPESFV
LVSPSRKQVGAQNALECLPLVMEPQSAFYNSPLLVLDFQSLYPSVMIAYNYCYSTCLGRITEWRGTNKMGFADFKRSPGL
LELVKDKLNIAPNGMMYVKPEMRKSLLAKMLGEILETRVMVKSGMKVDKDDKTLQQLLNNRQLALKLIANVTYGYTSASF
SGRMPCSEIADSIVQTGRETLEKAIAFIHSVERWGAEVVYGDTDSLFVYLKGRTKDDAFKIGDEIAKAVTDMNPRPIKLK
FEKVYHPCVLLAKKRYVGFKYESPKQTEPDFDAKGIETVRRDGTPAEQKIEEKALKLLFRTSDLSQVKKYFQAQCAKIMA
GRISVQDFCFAKEVKLGTYADKGPPPPGALIATRRMLKDPRTEPQYGERVPYVVIAGAPGARLWERCVEPERLINDEYTE
LDAEYYINKNLIPPLERIFNLVGANVRHWYDEMPKVQCIRMLGGPRDGDTTTKAKKTMESYMGSSLCLVCRTKLAPVSAA
STETELPLCSVCRHKQTSKTLMALREKLHKAEVRARDMQDVCKSCANLAFDDQVRCDSRDCPVFYSRVKADTQLRVAKNG
VGTVLETLEAEQARKMLYDWTTKEAAMGTIDKDR
>C._kikuchii_DNA_PolB
MDRKDVFRIRLNCVDHAQYAPNTMDTPIWGPRSLSATQRVQLPDVPVIRVWGSTQTGQKACVHIHGAFPYLYVPYTESLE
DSHVSQYMSTLRHSIDHAMCLSYRRNPHENPRNATFVAHISLVKGVPFFGYNVGYKYYLKIYLLNPLHMTRFADLLQQGA
ILRQHFQPHEAHLQYLLQWMCDFNLYGCAYIEIAKAKFRSPVPVWEELDDLAHLWHDRSIDANDILDAERFPRQSHCQLE
LDIRVEDILNRHSIEPRPLHHSFIERLASLENLPPEEKLVHSMAGLWKDETRRRKLRMGMTDPTSSPFPPEVLVSMSVDP
RNDSKGGWIHEEEFREAINELAEQEKRQRGGAPLSFETFGSQVKDNDDKVPTVLDSISELFHSTLEQKWATLAREAKARQ
QEPYEMSFSEFVSTQRPGDQAPLIDETSIAQVADDEGYLSDEEEAKLLALTQKQRLKDAGLPAMGESKLVDEPAQLEADA
ERLEGATVPQSTVDKMSNSLLKRPAPASSQLPFKKARLDSQHKSPCAERRYFRIKDVKPTTNIDGASSRPGGDGFDAPPA
AQIQKTVAVAVDNGADPPPATQPPLSQRSVQSSQGDKISFPTAKHPHDPATAQRLSQRDDLAHLPHRASRTSQKEALISS
DNSGASKSMTSMPSPRKTIATIAANAAHAFARAFGVTAGCHAQVLAALPPTHDEVVATIEPSVIYQDAYYSNEKDVPERV
REYAGQEFRLESTTLPYLPSFDKNGSIGQPERLSKVDAEFSLKRRVWQCSHKAWEIMKPAPSYAEVEAWLRTESPPEPDD
LQVLDFDGPPVASQLKRKNRAPRELSQIEGPTQRNRHGFKYSQKKTSTSVQHETGYMSIMSLEVHVNNRGDLAPDPEIDE
VNMIVWCIADEQMDDETKLGILVLEQDNDDLPEKIRKVLGNDVQIDSEDNELDLINRMVDIVREYDIDILTGYEVHNNSW
GYLIERARLQYEFNLPDEFSRMKSHSKGRFGKDADRWGFTHTSTVSITGRHTINIWRAMRSELNLLQYTMENVVFQLLHR
RIPHYSYATLTRWYKSDKPRDFAKVLDHLITRTRLDLEILDANELIPRTSEQARLLGVDFFSVFSRGSQFKVESLMFRIA
KPESFVLVSPSRKQVGAQNALECLPLVMEPQSAFYNSPLLVLDFQSLYPSVMIAYNYCYSTCLGRITSWRGTNKMGFADF
KRHLGLLELTKDKLNIAPNGMMYVKPEMRKSLLAKMLGEILETRVMVKSGMKVDKDDKTLQQLLNNRQLALKLIANVTYG
YTSASFSGRMPCSEIADSIVQTGRETLEKAIALIHSVERWGAEVVYGDTDSLFVYLKGRTKDEAFRIGDEIAKAVTDMNP
RPVKLKFEKVYHPCVLLAKKRYVGFKYEGPSQKEPDFDAKGIETVRRDGTPAEQKIEEKALKLLFRTSDLSQVKSYFQAQ
CTKILTGRFSVQDFCFAKEVKLGTYAEKGPPPPGALIATRRMLKDPRQEPQYGERVPYVVIAGAPGARLWERCVEPEQLI
RDENAELDAEYYINKNLIPPLERIFNLVGANVRSWWDELPKVQRIRQLGGVVEPLEGGAAKDTMTKNARKTMESYMGSSL
CLICRTKLSPPGQGHLEHEEEIQLPLCEACRHVQTSTTLLVLRRKLQAAEMKAKAMHNICRSCAGLAFDEDVKCDSRDCP
VFYSRVKADTQLRVARRGVGSVLEALEEEVLEQEPAEDLEW
>A._thaliana_DNA_PolB
MSGRRCDRRLNVQKVSAADELETKLGFGLFSQGETRLGWLLTFASSSWEDADTGKTFSCVDLFFVTQDGSSFKTKYKFRP
YLYAATKDNMELEVEAYLRRRYERQVADIQIVHKEDLYLKNHLSGLQKKYLKVSFDTVQQLVEVKRDLLHIVERNLAKFN
ALEAYESILSGKREQRPQDCLDSVVDLREYDVPYHVRFAIDNDVRSGQWYNVSISSTDVILEKRTDLLQRAEVRVCAFDI
ETVKLPLKFPDAEYDQIMMISYMVDGQGFLITNRECVGKDIEDLEYTPKPEFEGYFKVTNVTNEVELLRKWFSHMQELKP
GIYVTYNGDFFDWPFIERRASHHGIKMNEELGFRCDQNQGECRAKFVCHLDCFSWVKRDSYLPQGSQGLKAVTKVKLGYD
PLEVNPEDMVRFAMEKPQTMASYSVSDAVATYYLYMTYVHPFVFSLATIIPMVPDEVLRKGSGTLCEMLLMVEAYKANVV
CPNKNQADPEKFYQGKLLESETYIGGHVECLQSGVFRSDIPTSFKLDASAYQQLIDNLGRDLEYAITVEGKMRMDSVSNF
DEVKEVIREKLEKLRDDPIREEGPLIYHLDVAAMYPNIILTNRLQPPSIVTDEVCTACDFNGPEKTCLRKLEWVWRGVTF
KGNKSEYYHLKKQIESESVDAGANMQSSKPFLDLPKVEQQSKLKERLKKYCQKAYSRVLDKPITEVREAGICMRENPFYV
DTVRSFRDRRYEYKTLNKVWKGKLSEAKASGNLIKIQEAHDMVVVYDSLQLAHKCILNSFYGYVMRKGARWYSMEMAGVV
TYTGAKIIQNARLLIERIGKPLELDTDGIWCALPGSFPENFTFKTIDMKKFTISYPCVILNVDVAKNNSNDQYQTLVDPV
RKTYNSRSECSIEFEVDGPYKAMIIPASKEEGILIKKRYAVFNHDGTIAELKGFEMKRRGELKLIKVFQAELFDKFLHGS
TLEECYSAVAAVANRWLDLLEGQGKDIADSELLDYISESSTMSKSLADYGQQKSCAVTTAKRLADFLGDTMVKDKGLRCQ
YIVAREPEGTPVSERAVPVAIFQTDDPEKKFYLQKWCKISSYTGIRSIIDWMYYKQRLHSAIQKVITIPAAMQKVANPVL
RVRHPYWLEKKVCDKFRQGKIVDMFSSANKDHSTTQDNVVADIEEFCKENRPSVKGPKPVARSFEVDRNHSEGKQQESWD
PEFHDISLQNVDKNVDYQGWLELEKRKWKMTLTNKKKRRFDDLKPCNQIDAHKINKKVCKGRVGVGSYFRRPEEALTSSY
LQIIQLVQSPQSGQFFAWVVVEGLMLKIPLTIPRVFYINSKASIAGNFTGKCINKILPHGKPCYNLMEVNIQEDQFIKES
KKLAALLADPEIEGIYETKMPLEFSAICQIGCVCKIEDTAKHRNTQDGWKLGELHRITTTECRYLENSIPLVYLYHSTST
GRAVYVLYCHASKLMSVVVVNPYGDKELLSSALERQFRDRCQELSPEPFSWDGILFQVEYVDHPEAATKFLQKALCEYRE
ENCGATVAVIECPDFNTTKEGVKALEDFPCVRIPFNDDDNSYQPVSWQRPAAKIAVLRCASAIQWLDRRIAQSRYAHVPL
GNFGRDWLTFTVDIFLSRALRDQQQVLWVSDNGVPDLGDINNEETFLADETSLLFPGAYRKVSVELKVHRLAVNALLKSD
LVSEMEGGGFLGVNSRGSSLNDNGSFDENNGCAQAFRVLKQLIKRLLHDACNSGNIYADSILQHLSWWLRSPSSKLHDPA
LHLMLHKVMQKVFALLLTDLRRLGAIIIYADFSKVIIDTGKFDLSAAKTYCESLLTVMGSRDIFKLILLEPVHYWHSLLF
MDQHNYAGIRATGDEISGNEVTIEPKWSVARHLPEYIQKDFIIIVATFIFGPWKFALEKKRGSAESLEAEMVEYLKEQIG
TRFISMIVEKIGNIRSHIKDINVSDASWASGQAPKGDYTFEFIQIITAVLALDQNVQQDVLVMRKILLKYIKVKECAAEA
EFIDPGPSFILPNVACSNCGAYRDLDFCRDSALLTEKEWSCADPQCVKIYDKEQIESSIIQMVRQRERMYQLQDLVCNRC
NQVKAAHLTEQCECSGSFRCKESGSDFHKRIEIFLDIAKRQKFRLLEECISWILFATSC
>E._salsugineum_DNA_PolB
MSGDSRRWDRKDSRRSTKQKVVNTAEDELESKLGFGLFSEGETRLGWLLNFASSSWEDPDTGKTYSCVDLYFVTQDGLSF
KTKYKFRPYFYAATKGKMELEVEAYLRRRYERQVADIEIVEKEDLDLKNHLSGLQKKYLKVSFDTVQQLMEVKRDLLHIV
ERNQAKFDALEAYESVLAGKREQRPQDCLDSMVDLREYDVPYHVRFAIDNDVRSGQWYNVSISSTDVTLEKRTDLLQRAE
VRVCAFDIETTKLPLKFPDAEYDQIMMISYMVDGQGFLIINREFVGEDVEDLEYTPKPEFEGYFKVTNVNNEVELLRKWF
SHMQELKPGIYVTYNGDFFDWPFIERRASHHEIKMNEELGFRCDHNQGECRAKFVCHLDCFAWVKRDSYLPQGSHGLKAV
TKAKLGYDPLEVNPEDMVLFAMEKPQTMASYSVSDAVATYYLYMTYVHPFIFSLATIIPMVPDEVLRKGSGTLCEMLLMV
EAYKANVVCPNKNQADPEKFYEGHLLESETYIGGHVECLESGVFRSDIPTNFKLDSSAYQQLIDNLGRDLEYAITVEGKM
KMDSISNYDEVKDDIKEKLEKLRDDPIREEGPLIYHLDVAAMYPNIILTNRLQPPSIVTNEVCTACDFNLPGKTCLRKLE
WVWRGVTFMAKKSDYYHLKKQIESEFVDTGANIQSSKSFLDLPKVEQQTKLKERLKKYCQKAYRRVLDKPITEVREAGIC
MRENPFYVDTVRSFRDRRYEYKTLNKVWKGKLSEAKASGNSIKIQEAQDMVVVYDSLQLAHKCILNSFYGYVMRKGARWY
SMEMAGVVTYTGAKIIQNARLLIERIGKPLELDTDGIWCALPGSFPENFTFKTIDMKKFTISYPCVMLNVDVAKNNTNDQ
YQTLVDPVRKTYESHSECSIEFEVDGPYKAMIIPASKEEGILIKKRYAVFNHDGTLAELKGFEIKRRGELKLIKVFQAEL
FDKFLLGSTLEECYSAVAAVANRWLDLLDNQGKDIADSELLEYISESSTMSKSLADYGEQKSCAVTTAKRLADFLGDTMV
KDKGLRCQYIVACEPKGTPVSERAVPVAIFALSKTDPERMKFYLRKWCKASSDVGIRLIIDWSYYKQRLSSAIQKVITIP
AAMQKVANPVPRVLHPDWLHKKVREKEDKFRQRKLVDMFSSANKDGVLDTNHSVAHDNVEDIEDFCKENRPAVKGPKPFA
RSYEVNKEKSECEQQESWGPKRDDISFQNIDRKVDYQGWLELKKRKWKETLEMRKKRRLGDLRSSNQIDAHETNKKVPHG
RGGVGSYFRRPEEALTSSHWQIIQLVPGPQSGRFFAWVVVEGLMLKIPLTIPRVFYINSKAPIAGKFPGKCVNKILPHGR
PCYNLIEVEIQEEQFRKESKKVAALLADPEIEGIYETKVPLEFSAICQIGCVCKIDKTAKHRNSQDGWKVGELDMKTTTE
CHYLERSIPLVYLYNSTSTGRAIYVLYCQASKLMSAVVVNLYGDKELLPSSLERQFRDSCQELSLESLSLDDILFQVDYV
DHPEAAKKILQKAISEYREENCGPAVVVIECLHFNSMKEDIKALDDFPCVRIPFNGDDNSYQPVSWQRPAAKIAMFRCAA
AFQWLDRRIAQSRYAHVPLGNFGLDWLTFTVDIFLSRALRDQQQVLWVSDNGVPDLGGINNEETFFADEVQQTSLVYPGA
YRKVSVELKIHNLAVNALLKSNLVSEMEGGDFLGFEQDLNFGGSSSNVNASFDETTGCAQAFRVLKQLIQSCLADVRKSD
NVYADSILQRLSWWLCSPCSKLHDPALHLMLHKVMQKVFALLLTDLRRLGAIIIYADFSKVVIDTGKFDLSAAKAYCESL
LTAVGNSDIFEWILLEPVHHWHSLLFMDQYNYAGIRATDDEISPDEVTIEPKWSVARLLPEYIQRDFIIIVAKFIFDPWK
FALENKRGSSDSLEAQMVEYLREQIRSNFINMLVKKIGDIMSHMKEINVSDASRVSGQAPKGDNTLEFIQIITAVLALDQ
NVQQDVLVMRKNLLKYINVKECAAEAEFLDPGPSFILPNVACSNCDAYRDLDICRDPALLTEKEWSCVDSQCGKIYDREQ
MESSLLQMVRQRERMYHMQDLVCMRCNQVKAAHLTEQCECAGSFRCKESESEFLKRMEIFLDIAKRQKFLLLEECTSWIL
EPFSYLQNNT
>B._rapa_DNA_PolB
MSGDNRRWDRKDSRRSNTQKVVKTAEDELESKLGFGLFSEGETRLGWLLTFASSSWEDPDTGKIYSCVDLYFVTQDGFYF
KTKYKFRPYFYAATKEKMELEVEAYLRRRYERQVADIEIVEKEDLDLKNHLSGLRKKYLKVSFDTVQQLMEVKRDLSHVV
ERNQAKFDALEAYESILAGKREQRLQDCLDSLVDLREYDVPYHVRFAVDKDVRSGQWYNVSISSTDVTLEKRTDILQRAE
VRVCAFDIETTKLELKFPDAEYDQIMMISYMVDGQGFLIVNRECVGEDIEDLEYTPKPEFEGYFKVTNVSNEVELLRKWF
SHMQEVKPGIYVTYNGDFFDWPFIERRASHHEIKMNEELGFRCDHNQGECRAKFVCHLDCFAWVKRDSYLPQGSHGLKAV
TKAKLGYDPLEVNPEDMVQFAMEKPQTMASYSVSDAVATYYLYMTYVHPFIFSLATIIPMVPDEVLRKGSGTLCEMLLMV
EAYKANVVCPNKNQADPEKFYQSHLLESETYIGGHVECLESGVFRSDIPTSFKLDTSAYQQLIDNLDRDLEYAITVEGKM
RMDSVSNYDEVKEKIKEKLEKLRDCPIREEGPLIYHLDVAAMYPNIILTNRLQPPSIVTNEICTACDFNRPGKTCLRKLE
WVWRGVTYMAKKSDYYHLKKQIESEFVDAGANIQSSKSFLDLPKVEQQSKLKERLKKYCQKAYRRVLDKPSTEILEAGIC
MRENPFYVDTVRSFRDRRYEYKTLNKVWKGKLSEAKASGNSIKIQEAQDMVVVYDSLQLAHKCILNSFYGYVMRKGARWY
SMEMAGVVTYTGAKIIQNARLLIERIGRPLELDTDGIWCALPGSFPENFTFKTIDMKKFTISYPCVMLNVDVAKNNTNDQ
YQTLVDPVRKTYESHSECSIEFEVDGPYKAMIIPASKEEGVLLKKRYAVFNHDGTLAELKGFEIKRRGELKLIKVFQAEL
FDKFLHGSTLEECYSAVAAVANRWLDLLDNQGKDIADSELLDYISESSTMSKSLADYGEQKSCAVTTAKRLADFLGDTMV
KDKGLRCQYIVACEPKGSPVSERAVPVAIFTLSKTEPERMKFYLGKWCKQRLSSDHKVDIRLIIDWSYYKQRLSSAIQKV
ITIPAAMQKVANPVPRVLHPDWLHKKVREKDDKFRQRKLADMFSSANKDGVLDKNHSVAQDDMDDIEDFCKENKPGVKGP
KPIARSYEVNKEQFGREQQESKDPKCDDDISFENIDKNVDYQGWLEVKKRKWKGIVEKKKKRRLGDQRSLKQIESHEIKK
KVTQVRRGVGSFFRRPEEALTSSHWQIIQLVPSPQSGQFFAWVVVEGLMLKIPLTIPRVFYINSKAPIDGKFPGKCVNKI
LPHGKPCYNMIEVEIQEEQFRKESKKLAALLADPEIEGIYETKVPLEFSAICQIGCVCKIDNTAKHRNTQDGWKVGELHM
KTTTECRYLERSIPLLYLYNSTSTLRAIYVLYCHASKLMSAVVVNPYGDKELLPSALERQFRDGCQELSLESLSWDGIVF
QVDYVDHAEAAEKIIQKAISEYREENSGPTVVVTECPDFNSIKDGIKALDDFPCVRIPFNGDDNSYQPVSWQRPAAKLAM
FRCAAAFQWLDRRISQSRYAHVPLGNFGLDWLTFTVDIFLSRALRDQQQVLWVSDNGIPDLGGLNNEETFFADEVQQTSL
VYPGAYRKISVELKIHHLAVNALLKSNLVSEMEGGDFLGFEQDVNPRGSSSNVNASFDETTGCAQAFRVLKQLINSCLTD
VCKSRNIYADSILQRLSWWLCSPCSKLHDPALHLMLHKVMQKVFALLLTDLRRLGATIIFADFSKIVIDTGKFDLSAAKA
YCDSLLTAVGNSDIFEWILLEPVHYWHSLLFMDQYNYAGIQATDDEISPDEVTIEPKWSVARLFPEYIQRDFVIIVAKFI
FDPWKFSLEKKRGSSESLEAQMVEYLKEQIPSSFFNMLVAKINDIVSHMKEIDVSDASRDSSQAPKRDYTLELIQTICAV
MGLDQNVEQDVRVMKRNLLKYINVKEFAAEAEFLDPGPSFILPNVACSNCDAYRDLDIGRDPALLTEKEWCCIDSQCGKI
YDREQMENSLLQMVRQRERMYHMQDLVCTRCNQVKAAHLTEQCECSGSFRCKEGGSEFLKRMEIFLDIAKRQKFKLLEEC
TSWILDPTGSWQTNTGRHHS
>M._notabilis_DNA_PolB
MNGEGRRRDFRYNRSSKKHKLIRTAEEELEAKLGFDLFSEGEKRLGWLLTFASSSLEDQETNKVSSCVDLYFVSQDGSCF
KSKYKFRPYFYAATKDKMEIDVEAYLRRRYESQIANIEIVEKEDLDLKNHLSGLRKSYLKLSFDTVQQLMSVKSDLLHVV
ERNQSKSDATEAYELILMGKREQKSQDFLDCIVDLREYDVPYHVRFAIDNDIRCGQWYDVSISSNDVMLERRTDLLQRAE
VHVCAFDIETTKLPLKFPDAEYDLIMMISYMIDGQGYLIINRECVGDDIEDLEYTPKPEFEGCFTVTNVKNELELLKKWF
AHMREVKPGIYVTYNGDFFDWPFLERRAAHHGLKLCDEVGFQCDKNQGEYRAKFACHLDCFAWVKRDSYLPQGSHGLKAV
TKAKLGYHPLEVNPEDMVRFAMEKPQMMASYSVSDAVATYFLYMTYVHPFIFSLATIIPMSPDEVLRKGSGTLCEMLLMV
QAYKANVICPNKHQSDPEKFYNNHLLESETYIGGHVECLESGVFRSDLPTSFKLDPSAYEQLINNLDRDLQYAIRVEGKI
DLDSVSNYDEVKNVIFEKLARLRDEPIRVECPLIYHLDVAAMYPNIILTNRLQPPSIVTDEVCTACDFNRPGKTCLRKLE
WVWRGEIFMAKKSDYYHLKKQIESEFVDGTDVQLAKSFLDLPKTDQQLRLKDRLKKYCQKAYKRVLDKPVTEVREAGICM
RENSFYVDTVRSFRDRRYEYKGLNKVWKGKLSEAKATGNSIKIQEAQDMVVLYDSLQLAHKCILNSFYGYVMRKGARWYS
MEMAGVVTYTGAKIIQNARLLVEKIGKPLELDTDGIWCALPGSFPENFTFKTRDMKKKLTISYPCIMLNVDVARNNTNDQ
YQTLTNPVTKTYTTHSECSIEFEVDGPYKAMILPASKEEGILIKKRYAVFNDDGTLAELKGFEIKRRGELKLIKVFQAEL
FDKFLHGSTLEECYSAVASVANCWLDLLDNQGRDIADSELLDYISESSTMSKSLADYGVLKSCAVTTAKRLADFLGDAMV
KDKGLRCQYVVACEPKGTPVSERAVPVAIFETEAEIMKFYVRKWCKISSDVGIRSIIDWSYYKQRLSSAIQKIVTIPAAM
QKVSNPVPRVAHPDWLHKKVREKEDKFRQKKLADMFSSLKKDNVLKRNGDAVETSDATNKEIVEDLEDLQNSNSSIKGHR
PVVRCYEANNTRNSVENISEVNPQQTDNSAKENQMQIESIDRNVDYQGWLEIKKRKWKDTLNMRKKQRLGNATATNNANG
LPKLLSQVANHKEAQGGTGVSSYFRRQEVALTRYHWQIVQLVPSSQSGQYFAWIVVEGIMLKIPITVPRVFYINSKAPLE
DKFPGRRANKILPHGRHIYNLYEVSIDEDQFKTENKNLTALLADPEVEGIYETKVSLEFNTILQIGCVCKVDKTAKKRNI
QDRWSLSELQMKTTTACSYLEQSISFFYLYHSVSEGRAIFVVYFPASRAISVVVVNPYQNRDLSPSFLEKQFRDACQALS
VQPPPPRNGITFKVEYVGFLKDAEKILQRTINEHRHEHHGPTIAVIECPNAQLMKSGIRALDDFPCVSIPSNARDCQYQA
LGWQQVAAKIGMQRCAASSQWLKERISISRYAHVPLGNFELDWLIYTADVIFSRALRDQQQVLWISDDGIPDLGGINEED
TCFVDEVQQPVLTYPGAYRKVTVELKIHHLAVDALLKSNQVNEMEGGALLGFEPNTNSGAQTSNEHGVRNGGFDEAISCA
PAFRVLKQLIQRCLSDAVTSGNVYADAILQHLYRWLCSPQSKLHDPALHRLLHKVMKKVFALLLAELRKLGATIVFANFS
KVIIDTGKFDLSAAKAYCDCLLKALQTRDLFEWIELEPLQFWHSLLFMDQYNYGGIPAKADESTDGESEVDIISSWNIAE
YLPKKIQDYFVFIVSQFLYIPWSYARKQAAIRASVQDGNLCTPSITVAAAETFESHLTEYLKGQISSYFTEKLLGIVRDT
ILHMKELSQSENEKFTSPVMTQVSSKASKGDAALEFIKHVCAVLSLDQNVQHDVLVMRKNLLKYVRVREFAPEAEFCDPF
PSFILPNVICSYCNDCRDLDLCRDSALLAQEWRCAVPQCGQPYDREVMENALLQIVRQRERLYHVQDLVCLRCRQVKAAH
LAEQCACAGAYRCKEDVTEFHRKMQIFLNIAIRQKFQLLQECTSWILGIR
>J._regia_DNA_PolB
MNGEGRRRDRQNPRSSKKLKLIRNAEEDLESKLGFDLFSEGDKRLGWLLTFAPSSWEDQDTRQVYSCVDLYFVSQDGSTF
KSKYKFRPYFYVATKDKMETDVEAYLRRRYERQIADIEIMEKEDLDLKNHLSGLTKPYLKLSFDTVQQLMNVKSDLWQVV
ERNREKFDAAEAYESIIAGKKEQRPQDFLDCIFDLREYDVPYHVRFAIDKDVRCGQWYNVSVSSTGLMLEKRTDLLQRAE
VHVCAFDIETTKLPLKFPDAEYDLIMMISYMVDGQGYLIINRECVGDDIEDLEYTPKPEFEGYFKVTNVKNEVELLRQWF
AHMQELKPGIYVTYNGDFFDWPFLESRAAYHGIKMSEELGFQCDKNQGECRAKFACHLDCFAWVKRDSYLPQGSQGLKAV
TKAKLGYDPLEVNPEDMVCFAKEKPQMMASYSVSDAVATYYLYMTYVHPFIFSLATIIPMSPDEVLRKGSGTLCEMLLMV
QAYKANVICPNKHQSDPEKFYNHHLLESETYIGGHVECLESGVFRSDIPTSFKLDPSAYEQLINNLDRDLQYAIRVEGKM
ELESVSNYDEVKDSIMGKLVRLRDEPIREECPLIYHLDVAAMYPNIILTNRLQPPSIVTDEVCTACDFDRPGKTCLRKLE
WVWRGETFMAKKSDYYHLKRQIESEFVDGADGQLKKSFLDLPKTEQQSRLKERLKKYCQKAYKRVLEKPVTELREAGICM
RENPFYVDTVRSFRDRRYEYKGLNKVWKGKLSEAKASGNSIKIQEAQDMVVLYDSLQLAHKCILNSFYGYVMRKGARWYS
MEMAGVVTYTGAKIIQNARLLVDKIGKPLELDTDGIWCVLPGSFPENFTFKTKDLRKKLTISYPCVMLNVDVARNNTNDQ
YQTLTDPINKTYITHSECSIEFEVDGPYKAMILPASKEEGILIKKRYAVFNDDGTLAELKGFEIKRRGELKLIKVFQAEL
FDKFLHGSTLEECYSAVASVANRWLDLLDNQGKDVVDSELLDYISESSTMSKSLADYGVQKSCAVTTAKRLSDFLGDTMV
KDKGLRCQYIVACEPKGTPVSERAVPVAIFETDAEIMKFYVRKWCKISSDVGIRSIIDWSYYKQRLSSAIQKIITIPAAM
QKVANPVPRVVHPDWLHKKVREKEDKFRQRKLVDIFNSLNRDDLLRKNSDPVGSNVVRNEEVIEDLEDFRNKSSSSVNGL
RPIVRSYKVNDEQHLVKKNGQVHSVQNKTGHGENVLQESPQLHQNARSSENIDRNVDYQRWLELKKRKWKDTLERRKRQR
LSNSKTRHYGTGVSELLGGVINQKDTLEKSGVSSYFRRHEVALTRCHWQVVQLVRSSENGQFFAWVVVEGFMHKIPITVP
RVFYLNSKAPVTEEFLGRRVNKILPHGRHSYNLYEVTIDEDQFRKYSKKLAALLADPEVEGIYETKVPLEFNAILQIGCV
CKVEKTAKKRNVQDGWSLSELHMKTTTECSYLEQSISFFYLYHSISERRAICIGYFPASRTIFVVVVNPYQNKDLSPLFL
EKQFREACQAVSVEKQPSSNGVVIKLDYVGYVKDAENILQRAINEHRHQHPGPTIAVIECPNPQSMKSGIRALDDFPCVN
IPSNARDSHYQVLGWQQVAAKIGMQRCAASSQWLTERISLSKYAHVPVGNFELDWLIFTADIFFSRALHDQQQVLWISDD
GVPDLGGINEEETCFVDEVHQPVITYPGAYRKITVELKIHHLAVNGLLKSNQVNEMEGGALLGYDQDMTSGVHILNEQGG
FDEDTACAPAFRILKQLIQRCLADAVTFGNVYADAILQHLYRWLCSPQSKLHDPSLHRILHKVMRKVFALLLAEFRKLGA
KIVFANFSKIIIDTGKFDLSAAKAYCDSLLKTLKARDLFEWIEFEPLNFWHSLLFMDQYNYGGIPAKADDIIHDDSQVDI
VSCWNIAEYLPKKIQDHFVFVVSQFLYIPWSYAQKQAAIRASLRDGNSCTPSVTVAANDTFESHMTEYLREQISSYFTDK
LLGTVRDTILHMKGVNNTENDQHTSSGLQQFADKTHKGDAALEFIKHVCAVLALDENVQHDVLVMRKNLLKYIRVREFAP
EAEFHDPCPSFILPNVICSYCNDCRDLDLCRDSGLVDQEWRCAVPQCGQPYDREVMENALLQIVRQRERIYHFQDLVCLR
CQQVKAAHLAEQCACAGSFRCKEDLKDFRSKMQIFLNIAIHQKFQLLQECTSWILELR
>M._esculenta_DNA_PolB
MNGDARRRDLRDFGRSSKKQKLIRNSEEELDLKFGFDLFTEGDKRLGWLLTFASSSWEDQETRKVHSCVDLYFVSQDGST
FKSKFKFRPYFYAATKDKMEMDVEAYLRRRYESQIADIEIVEKEDLDLKNHLSGLRKLYLKISFSTVQQLMDVKKDLLHV
VARNQEKFDTAEAYEALLTGKREQRPQDLLDCIVDLREYDVPYHVRFAIDNDIRCGQWYDVTVSNRGVTLEKRTDLLQRA
EVRVCAFDIETTKLPLKFPDADYDLIMMISYMVDGQGYLIINRECVGEDIEDLEYTPKPEFEGCFKVTNVQSEVELLRRW
FVHMQEVKPGIYVTYNGDYFDWPFLESRAAYHGLKMSDEVGFSCDKNQGECRAKFACHLDCFAWVKRDSYLPQGSQGLKA
VTKAKLGYDPLEVNPEDMVRFAKENPQMMASYSVSDAVATYFLYMTYVHPFIFSLATIIPMSPDEVLRKGSGTLCEMLLM
VQSYKANVICPNKHQSDPEKFYKNHLLESETYIGGHVECLESGVFRSDLPTSFKLDPSAYDQLIGNLDRDLQYAIRVEGK
MDLDSVSNYDEIKNAIMEKLVRLRDEPIREECPLIYHLDVAAMYPNIILTNRLQPPSIVTEEICTACDFNRPDKTCLRKL
EWVWRGEIFMAKKSDYYHLKKQIESEFVDGTDGQLSKSFLDLSKVDQQSKLKERLKKYCQKAYKRVLDKPVTELREAGIC
MRENPFYVDTVRSFRDRRYEYKGLNKVWKGKLSEAKASGNSIKIQEAQDMVVLYDSLQLAHKCILNSFYGYVMRKGARWY
SMEMAGVVTYTGAKIIQNARLLVEKIGKPLELDTDGIWCVLPGSFPENFTFKTKDLKKKLTISYPCVMLNVDVARNNTNE
QYQTLVDPVNKTYATHSECSIEFEVDGPYKAMILPASKEEGILIKKRYAVFNDDGTLAELKGFEIKRRGELKLIKVFQAE
LFDKFLHGSTLEECYSAVAAVANRWLDLLDNQGKDIADSELLDYISESSTMSKSLVDYGQQKSCAVTTARRLADFLGDTM
VKDKGLRCQYIVACEPRGTPVSERAVPVAIFETDAEIMKFYLRKWCKTSLDVGIRSIIDWSYYKQRLSSAIQKIITIPAA
MQKVANPVPRVLHPDWLHKKVREKEDKYRQRKLVDIFSLSNGDESSRRTSDSADHIMNKENVEDLEDFQNKSSSKNGPRP
IVRLYEMNNGKCLQNATGRMDSSQQQINNRESIELLQQNASSTESIDRNVDYQGWLELKKRKWKDVLDRRKRQRLGSLRN
SNRANGASEPLGSLINNKKAQHRTGVGSYFATHEISLTRCHWQIIQLLPSSHCGQFFAWVVVEGIMVKIPITVPRVFYLN
SKAPMTERFPGRRVSKTLPHGRPSYNLVEVSVDEDKFRKESKKLAALLSDPEVEGIYESKVPLEFSAILQIGCVCKVDKK
ATKRSAQDGWSLSELHTKTTTECTYLEQSISFFYLYHSISEGRAIFVMYLPLLRSLSVVVVNPYQNKDLSPSFLERQFRE
ASHALSIEPPPPRNGVVFKVEYVGHVKDAERTLQGRISELREKHHGPMLAVIECPNIHLMKSGIPALDNFPCVSIPSNIR
DSQYQVLGWQQAAAKIGMQRSAASSQWLNERISLSRYAHVPLGNFELDWLIFTADVFFSRALHDQQQLLWISDDGVPDLG
GINDESTCFVDEVHQPVLTYPGAYRKVSVELKIHHLAVNALLKSNQVNEMEGGALLGFEQDMNSSSHTYDEQYGFDEATL
SAPALRALKQLIQRCLADAVSSGNVFADALLQHLYRWLCSPQSKLHDPALHRILHKVMQKVFALLLAEFRKLGATIIFAN
FSKVIIDTGKLSLSAAKAYCDSLLKTLQSRELFEWIELEPLQFWYSLLFMDQYNYGGIPARADDSSQSESQGEYSQREAS
QVDIVSSWNIAEYLPKKIQDHFVLIVSEFMFIPWDYAQKQAANRASLQNVSSCTPSITIAAAETFESHLVEYLRGQISTY
FTDKLLGIVRDTVLHMKGINKFENDQQISSGFPQLVDNINRGDPALEFIKHACAVLALDHNVQHEVLVMRKNLLKYVRVR
EFAPEAEFHNPCPSFVLPNVICSYCNDCRDLDLCRDTALLAQEWRCAVQQCGQPYDREVMENSLLQIVRQRERLYHLQDL
VCIRCNQVKAAHLAEQCACAGSYRCKEDLSEFRSKMQIFLNVAIHQKFKLLQECTSWILEIH
>P._sativum_DNA_PolB
MSGRKWDRRDNRTSKKQKLVNNAEEELEAKLGFDLFSEGEKRLGWLLTFSTSSYEDEDTRKAYSCVDLYFVTQDGSSFKT
KYRFRPYFYVATKNKMEMDVDAYLRRRYEGQIADIKIVEKEDLDLKNHLSGLRKSYLKISFDTVQQLMNVKSDLMHVVER
NKAKSDAAEAYESILSGRREQKLQDFLDCIIDLREYDVPYHVRFAIDNDIRCGLWYDVGVSTDGVTLERRTDLLQRAEVR
VCAFDIETTKLPLKFPDADYDSVMMISYMVDRQGYLIINRECVGDDIEDLEFTPKPEFEGCFKVTNVQNEIELLRTWFSH
MQEVKPGIYVTYNGDFFDWPFLERRAAHHGFKMSDELGFQCDMNQGECRAKFAPHLDCFAWVKRDSYLPQGSQGLKAVTK
AKLGYDPEEVNPEDMVRFAKEKPQMMASYSVSDAVSTYYLYTTYVHPFIFSLATIIPMSPDEVLRKGSGTLCEMLLMVQS
YEANVICPNKHQSDPEKFYKNHLLESETYIGGHVECLESGVFRSDIPCNFTLEPSAFEQLINNLDRDLQYAIRVEGKMDL
ESVSNYDEVKDAILEKLVKLRDAPIRDECPLIYHLDVAAMYPNIILTNRLQPPSIVTDEICTACDFNRPGKTCLRKLEWV
WRGETFTAKKSDYYHLKKQIESEFVDGVNERSTKSFLDLPKAEQQLRLKERLKKYCQKAYKRVLDKPVTELREAGICMRE
NPFYVDTVRSFRDRRYEYKGLNKVWKGKLSDAKASGNSMKIQEAQDMVVLYDSLQLAHKCILNSFYGYVMRKGARWYSME
MAGVVTYTGAKIIQNARLLVEKIGKPLELDTDGIWCALPGSFPENFTFKTIDSKRKLTISYPCVMLNVDVAINNTNDQYQ
TLTDPNRKTYTTHSECSIEFEVDGPYKAMIIPASKEEGILIKKRYAVFNDDGTLAELKGFEIKRRGELKLIKVFQAELFD
NFLHGSTLKECYSEVAIVANRWLDLLDTQGKDIADSELLDYISESSTMSKSLAEYGQQKSCAVTTAKRLADFLGDAMVKD
KGLRCQYIVASEPKGTPVSERALPVAIFQTDAEVMKFYVRKWCKVSSDVGIRSIIDWSYYKQRLSSAIQKIITIPAAMQK
VANPVPRVVHPDWLHKKVREKEDKFRQRKIDDTFKSMIKNESSKKHNDSKGVHDIMIDESVDDLEDFGNKGRSSTGPRPI
IRHYEANNEQHSDKFNGQEDSEQQPIDRSNIVHPLSQQNEILCEDIDRTVDYQGWLQMKKRKWKNMLGMRKKQRLEISKR
SDNLNGSIEQTSGKLNHGKSNVSSYFRRHEEALTRCHWQIIQLVYSTQAGQFFAWVVVDGIMLKIPIFVPRVFYLNSRLP
TEEFSGKRVNKTLPHGRHSYNLYEVTINEVQYKEESKKLSALLADPDVEGIYETKVPLEFNAIVQLGCVCKVDKTAKKRS
LQEPWNLSELHMKTTTECAYLEQSIPFFYLYHSISEGRAIYVGYFPGSHAITFVVVNPYQNKDLSPIFLERQFRDACRAL
SIEPVLRNGINFNVEYVALVKDAEAVVQSAINDHRREHHGPMVAVIECPDVQLLKQGIRALDDFPCLSIPSNARDSQYQI
LGWQQVAAKLGMQRCAASVQWLNERIALSRYAHVPLGNFAFDWLMFTVDAFFSRALRDNQQVLWISDDGFPDLGGNNGEE
NCFLDEVQQPVCTFPGAYRKVTVELKLHHLAVDALLKCNQVNDMEGGALLGFDHEFDSEAFPKNGFDESTSCAHAFRVLK
HLIQRCLADAVTSGNVYADAILQHLYRWLCSPQSKLHDPALHQLLHKVMQKVFALLLAEFRKLGATIVFANFSKIIIDTG
KYDLSTAKAYCDSLLKTIQSRDLFEWIELEPLQFWCSLLFMDQYNYGGIPAKSDEAMNEESQVDIISSWNIAEYLPKKIQ
DHYVFIVSQFMYIPWNYARKQSAIRASAQNGDSCTPSINIGAAEVFESEITEYIKEQISSYFTDKLLGVVGDIVLHMKGV
GRSETDQSTSAGLPQLMGDQPRGDAALEFIKHVCAVLALDQSVQHDVYVMRKNLLKFVRVREFAPEAEFHDPSHSFILPN
VICSYCNDCRDLDLCRDPTLLTEEWHCAVPQCGQPYDREEMEKALLLIARQRERQYHEQDLVCIRCNEVKAAHLAEQCRC
AGSYKCKEDAVEFRKKMRVIFNIASRQKFQLLEECTAWMLQLKI
>C._sativa_DNA_PolB
MNGGGGGRKWDRNDFRNSKKQKFIRSAEEELEAKLGFDIFSEGDKRLGWLLTFASSSSEDQDTRKVYSCVDLYFVSQDGS
TFKSKYKFRPYFYAGTKEKMEMDVEAYLRRRYESQIADIEIVDKEDLDLKNHLSGLCKSYLKLSFDTVQQLMSVKRDLLH
VVERNQAKSDATEAYELILTGKREKRSQDFLDYIVDLREYDVPYHVRFAIDNDVRCGQWYDVSISSNDVMVERRTDLLQR
AEVRVCAFDIETTKLPLKFPDAEYDLVMMISYMVDGQGYLIINRECVGDDIEDLEYTPKPEFEGHFKVTNVKNELELLKL
WFSHMREVKPGIYVTYNGDFFDWPFLERRAAHHGFKLSDEVGFQCDKIQGECRAKFACHLDCFAWVKRDSYLPQGSQGLK
AVTKAKLGYDPLEVNPEDMVRYAMEKPQMMASYSVSDAVSTYYLYMTYVHPFIFSLATIIPMSPDEVLRKGSGTLCEMLL
MVQAYKANVICPNKHQAESEKFHNNRLLESETYIGGHVECLESGVFRSDLLTSFKLDPSGYQQLIDNLDRDLQYAIRVEG
KMDLDSVSNYAEVRSSILEKLESLRDDPIRDECPLIYHLDVAAMYPNIILTNRLQPSSIVTDEICTACDFNRPGKTCLRK
LEWVWRGEVFMAKKSDYYHMKKQIESEFVDGSDSQLAKSFLDLPKTEQQLRLKDRLKKYCQKAYKRVLDKTVTEVREAGI
CMRENAFYVDTVRSFRDRRYEYKGLNKAWKGKLSEAKATGNSIKIQEAQDMVVLYDSLQLAHKCILNSFYGYVMRKGARW
YSMEMAGVVTYTGAKIIQNARILVEKIGKPLELDTDGIWCALPGSFPENFTFKTKDLKKKLTISYPCVMLNVDVAENNTN
DQYQTLTDPLAKSYTTHSECSIEFEVDGPYKAMIIPASKEEGILIKKRYAVFNDDGTLAELKGFEIKRRGELKLIKVFQA
ELFDKFLHGSTLVECYSAVASVANRWLDLLDNQGKDIADSELLDYISESSTMSKSLADYGGQKSCAVTTAKRLADFLGDT
MVKDKGLRCQYIVACEPKGTPVSERAVPVAIFETDAEIMKFYVRKWCKISDVDIRSIIDWSYYKQRLSSSIQKIVTIPAA
MQKVANPVPRVIHPDWLHKKVREKDDKFRQQKLADVFSSFNKGELLKRKDEAVGVSSVIEEEVVGDLEDFQINKSSVKGP
RPVVRSYEVNNKSNSDENVAQECPHQADDNEKEQQIQDSSTSEIIDKNVDYQGWLEMKKRKWKDTLNKRKKQRLGNATRH
NASGLSELLSQPSNKEAQEGTGVSSYFKRHEVAIKRCHWQIVQVVPASQLGQYFAWVVVEGVMLKIPITVPRVFYINSKA
PLEDKFPGRRANKILPHGKHNYNLYEVVIDEAQFKAERKNLTALLADPEVEGIYETKVPLDLNAIVQIGCVCKVDKAAKK
RNIQDSWNISELHTKTTTECSYLEQSISFFYLYHSISEGRAIFVVYFPSSKTMSIVVVNPYQNKDLSPSFLEKQFRDACQ
ALSVQPPPPSNEFIFKVEYVGSVKDADKILQRTINQHRHEHHGPIIAVIECPNAQSMKSSVRALDDFPCVSIPSNARDSN
YQVLGWQQVAAKIGMQRCAASSQWLNERISLSRYAHVPLGNFELDWLIHTADVIFSRALRDQQQVLWISDDGIPDLGGVS
EEDTCFADEVHQPVLTYPGAYRKVTVELKIHHLAVDALLKSNQINEMEGGSLLGFESDMNSGAHNSNDHSGFDEGTSCAP
AFRVLKQLIQRCLTDAVTSGNVFADAILQHLYRWLCSPHSKLHDPALHRLLHKVMKKVFALLLAEFRKLGASIVFANFSK
IIIDTGKPDISAAKAYCDSLLKTLQTRDLFEWIELEPLQFWHSLLFMDQHNYGGIPAKADENMHEESEVDIVSSWNIAEN
LPKKIQDYFIFIVSQYLYIPWTYAKKQAAIRASAQDGSSSTPSITIAAAENFESHLTEYLKGQISTYFTEKLLGIVRDTV
LHMKELSKSEKEASVSAGMPQLSSNAHRGDAALEFIKHVCAVLALDQSVQHNVLIMRKNLLKYVRVREFAPEAEFCDVFS
SFILPNVICSYCNDCRDLDLCRDTALLAQEWRCAVPQCGQPYNREVMENSLLQIVRQRERLYHVQDLVCQRCRQVKAAHL
AEQCGCAGSYRCKEDVTEFNRKMQIFLNIAIRQKFQLLQECTSWILGIHDVQD
>G._max_DNA_PolB
MSGDGRRRDRRDNRASKKRKLNRTPEEELEAKLGFDLFSEGEKRLGWLLTFASSSVDDEDSYKVYSCVDLYFVAQDGSSF
KTKFRFRPYFYVATKDKMEIDVEAYLKRRYEGQIADVEIIEKEDLDLKNHLSGLRKSYLKLSFDTVQQLMDVKRDLMPTV
ERNKAKSDAAEAFLSVSTERREHRPQDFLDCITDVREYDVPYHVRFAIDNDIRCGQWYDVGVSSNNGVTLEKKTDLLQRA
EVRICAFDIETTKLPLKFPDADYDLIMMISYMVDGQGYLIINRECVGDDIEDIEYTPKPEFEGCFKVTNAQNEIELLRLW
FSHMQEVKPGIYVTYNGDFFDWPFLERRATHHGFKMSDELGFKCDMNQGECRARYACHLDCFAWVKRDSYLPQGSQGLKA
VTKAKLGYDPLEVNPEDMVRFAKEKPQMMASYSVSDAVATYYLYTTYVHPFIFSLATIIPMSPDEVLRKGSGTLCEMLLM
VQAYKANVICPNKHQSDPEKFYNNHLLESETYIGGHVECLESGVFRSDIPSSFTLEPSAYQQLINNLDRDLQYAITVEGK
MDLEFVSNYDEVKNAIMEKLVKLRDAPIREECPLIYHLDVAAMYPNIILTNRLQPPSIVTEEVCTACDFNRPGKTCLRKL
EWVWRGETFMAKKSDYYALKTQIESEFVDDSEKNNKALTHYSEKSSKSFLDLPKAEQQSRLKERLKKYCQKAYKRVLDKP
VTELREAGICMRENPFYVDTVRSFRDRRYEYKGLNKVWKGKLSEAKASGNSMKIQEAQDMVVLYDSLQLAHKCILNSFYG
YVMRKGARWYSMEMAGVVTYTGAKIIQNARLLVEKIGKPLELDTDGIWCALPGSFPENFTFKTKDPKKKFTISYPCVMLN
VDVAINNTNDQYQTLTDPIRKTYTTHSECSIEFEVDGPYKAMILPASKEEGILIKKRYAVFNDDGTLAELKGFEIKRRGE
LKLIKVFQAELFDKFLHGSTLEECYSAVASVANGWLDLLDNQGKDIADSELLDYISESSTMSKSLADYGQQKSCAVTTAR
RLADFLGDTMVKDKGLRCQYIVASEPKGTPVSERAVPVAIFETDAEVMKFYVRKWCKVSSDVGIRSIVDWSYYKQRLSSA
IQKIITIPAAMQKVANPVPRVVHPDWLHKKVREKEDKFRQRKLVDAFKSMNRNEHSKRHDDSTRVPLVMDGDIVNELEDF
GNKDRSSTCRPRPIIRHYEANNEQHSRKVNDQEDVEQQHNKPLQQNVYRSVDYQGWLQIKKRTWKDILERRKKQRLENSK
KSDRVSSVLEQMNGKGNQGRSHVSSYLKRLEVDLTKRHWQIIQLVPSSLIGQFFAWVVVDGSMHKIHVSVPRVFYLNSRS
AITEGFMGKRVNKTLPHGRHSYNLYEVSINEIQYGEASQKLAALLADPDVEGVYETKVPLEFNAIVQLGCVCKVDKTANK
RSLQEPWNLSELHMKTTAECAYLEQSISFFYFYHSISEGRAIYIGYFPASKTMTVVVVNPYQNKDLSPVFLERHFHDACQ
SLSIEPPPRNGINFKVDYVAHVKDAEAVMQRAINGHSHGRENHMPMVAVIECPNVQLVKLGIRALDNFPCLSVPYNARDS
QYQILGWQQVAAKTGMQRCAASVQWLNQRIALSRYAHVPLGNFELDWLIFIADIFFSRALHDNQQVLWISDDGLPDLGGI
NSEQNCFVDEVQQPALTYPGAYRNVTVELKIHHLAVNALLKYNLVNEMEGGTLLRFGHELDSGAFSTNDQNGFDESTSCV
QAFRVLKQLIQRCLADAVTSGNVYADSILQHLYRWLCSPKSKLHDPALHQLLHKVMQKVFALLLAEFRKLGATIVFANFS
KIIIDTGKYDLSRAKAYCDSLLRTIQSRDLFEWIELEPLQFWCSLLFMDQYNYGGIPTKSDEAVNNESQVDIISSWNIAE
YLPKKIQDHFVFIVSQFMYIPWNYAKKQAQIRASLQNGDSCTPSINIGAAEAFESEITEFTKEQIGSYFTHKLLGIVHDI
GLHMKGMNRLENNQSTSGLPPLTGDVHRGDASLEFIKHVCAVLALDQSVQHEVLVLRKNLLKYVDVKEFAPEAKFHGPCH
SFILSNVICSYCNDCRDLDLCRDSALLTEEWRCAVPQCAQPYDREVMENALLQTVRQRERLYHLQDLVCTRCHQVKAAHL
AEQCACAGSFRCKEDASEFREKMQIFLNIASRQKFQLLQECTSWILELR
>S._indicum_DNA_PolB
MNGTDNRRRDRRDTRISKKQKLILNAEEQLESKLGFDAFNEGEKRLGWLLTLASSSWEDQETHKVYSCVDLYFVCQDGST
FKAKYKFRPYFYAATKDNMEMDVEAYLRRRYEGQVADIEIVEKEDLDLKNHLSGLRKCYLKISFDTVQQLIQVKNDLIHV
VERNQAKLEAEDAYESILTGQSKQRPQDFVECITDLREFDVPYHVRFAIDNDVRCGQWYDVSVSSAGIAVERRTDLLQRA
EVHVCAFDIETTKLPLKFPDAEYDSIMMISYMVDGQGYLIINRECVGEDIEDLEYTPKPEFEGCFKVTNVKDEKGLLRLW
FAHMQDVKPGIYVTYNGDFFDWPFLETRAAHHGYNMNEELGFRCDKNQGECRAKFACHLDCFAWVKRDSYLPQGSHGLKA
VTKAKLGYDPVEVNPEDMVRFAKERPQMMASYSVSDAVATYYLYMTYVHPFIFSLATIIPMPPDEVLRKGSGTLCEMLLM
VQAYKANVICPNKHQSDPEKFYNSQLLESETYIGGHVECLESGVFRSDLPTSFNLDPAAYGQLLDNLDRDLQYAIKVEGK
MDLESVTNYDEVKNAIREKLVSLRDEPIREECPLIYHLDVAAMYPNIILTNRLQPPSIVTDEICTACDFNRPGKNCLRKL
EWVWRGEIYMAKRSDYYHLKRQIESELVIGTNGQLSNSFLDLPKADQQLKLKERLKKYCQKAYKRVLDKPVTELREAGIC
MRENPFYVDTVRSFRDRRYEYKGLNKVWKGKLSEAKASGNSIKIQEAQDMVVLYDSLQLAHKCILNSFYGYVMRKGARWY
SMEMAGVVTYTGAKIIQNARLLVERIGRPLELDTDGIWCALPGSFPENFTFKTKDAKKKLTISYPCVMLNVDVARNNTND
QYQTLKDPFSKTYTTHSECSIEFEVDGPYKAMILPASKEEGILIKKRYAVFNDDGTLAELKGFEIKRRGELKLIKVFQAE
LFDKFLHGSTLEECYSSVASVANRWLDLLDNQGEDIADSELLDYISESSTMSKSLADYGEQKSCAVTTAKRLADFLGDAM
VKDKGLLCQYIVACEPKGMPVSERAIPVAIFETDAEIMKFYVKKWCKVSSDVGIRSIIDWSYYKQRLSSAIQKIITIPAA
MQKVANPVPRVIHPDWLHKKVREKEDKFRQRKLVDMFSRQQRDNAVRVSGDSQTNDHAVDGHNVTDMEDFRNTGKTPAVG
PQPIVRSYETDTVKHDVRTSNLVENAEQNDRDESGHKPSTLTLQKVFEESIDRSVDYQGWLESRKRKWKETREKRKRKRS
DNSRTLNLANGAEVSSSIFNYKQAQGRVGVNSYFQRHDLALTHHHWQIIQLLPSSEHGQFFAWVVVEGTMRKIPILVPRV
FYLNSKAPITEEFPGRRVNKILPHGHQSYNLIEVVIDEGQFRTESKKLAAHLADPEVEGIYETKIPLEFNAILQIGCVCK
VDKSAKKRNLQDGWRLNELHMKTTTECPYLENSISFFYLYHSISDGRAMYVAYFHASSQISVVVVSPFQSKELSPQMLER
QFSEARQSLSFQPPNPNEGITFKVEYVRYVKDAQKNLQSTITEYRHRHHGPVIAVIECPNIQLLKSGIRALEDFPCVSIP
SNVRDSQYQAIGWQVIAAKIGIQRCAASTQWLNERVTLSRYAHVPLGNFEVDWLIHTIDIFLSRALHDQQQLLGMEINNF
FYNQVNQPVLTYPGAYRKITVELKIHHLAVNALLKSNQVNEMEGGALFGLDQEPNPASFNSDKQYCFDEATSCAPAFRVL
KQLIQRCLADAVTSGNVFADAILQHLYRWLCSPRSKLHDPALHRMLHKVMQKVFALLMAELRKLGATIVFSSFRRVIIDT
GKSDLPAAKAYCESVVKTLQSRDLFEWIELEPVQFWHSLLFMDQYNYGGIQARLQDGVTEEYSEASMDSMHNDSQVDIIS
SWTIAENLPKATQDYFILIVSEFLYIPWKYAQEEAAKRASAMGDLCTPSITASTAEILESQMAEFLKKKIGTDFTDKLLK
IVCDPSLHMKGRSKSQSDNISIGSSQSLKDIHKGDSALDFIKYVCAVLALDQKVQHEVLVMRRNLLKLVRIREFAPEAEF
QNLSMTLTLPNVICSYCNDCRDLDLCRDRALMAQEWRCAVPQCGQPYDREVMENALLQIIRQRERLYHLQDLVCLKCNQI
KAAHLAEHCACAGSFACKENSSEFHSKMQIFLNVAVAQKFELLQECVSWILEVR
>Simian_adenovirus_1_DNA_PolB
MALVQDPGAGGLHAETAHPGPQPPRRRPRQQSPGSSSTAAESSRKRATASAAPRRRAASTPRRSPSTSEIKPPRGTVVAP
RGHGLLYAVDASSNTPLEIKYHVHLAHALTGLLKVNLQTLPADLSAAALDSLDSGQLRPLLQRLRPSVAEIWTCGTRGVV
VPTVVHPEKEGADADSHRQGEGDAAPPSPRLNFPLRFLVRGRKAHLIQEIQSVQRCDYCGRFYKHQHECSVRRRDFYFHH
INTHSSNWWQEISFFPIGSHARTQRLFVTYDVETYTWMGSFGKQLVPFMLVMHVSGEETLVRQACELALELRWDVWNDRP
CTFYVVTPEKMAVGKKFREFRDRLQTLLALDLWSSFLAANPQLSDWARAELGLSSPDCLTYEELKKAPALKGQPRFIELY
IVGHNINGFDEIVLAAQVINNRSDVPGPFRISRNFMPRAGKILFNDVTFALPNPRQKKRTDFTLWEQGACDDTDFKHQYL
KVMVRDTFALTHTSLRKAAQAYALPVEKGCCPYKAVNEFYMLGSYRADEKGFPAEEYWKDREEYLLNRELWEKKQETAYN
LVRETLDYCALDVLVTAALVDKLRESYAQFIQDSVGLPGANFNVFQRPTISSNSHAIFRQILYRAEKPHKTHLGDGLMAP
SHEMYDYVRASIRGGRCYPTYIGVLREPLYVYDICGMYASALTHPMPWGPPLNPYERALAVKKWEDALQDTDTEIDYFNK
ILLPGIFTIDADPPPANLLDPLPPFCSRKGGRLCWTNEPLRGEVATSVDLITLHNRGWRVRILPDERTAVFPEWRCVARE
YVQLNIAAKERADREKNQTLRSIAKLLSNALYGSFATKLDNKKIVFSDQMDPSTIKSIAAGHVNIKSTSFVETDNLSAEI
MPAFERAYSPEQLALVHSDAEESDGESGHAPFYTPWGGAGHVTYTYKPITFVDAEEDDLCLHTLEKVDPLIENDRYPSQI
ASFVLAWTRAFVSEWSQFLYAEDLGTPLEDRPLKSVYGDTDSLFVTEAGHRLMETQGKKRIKKNGGNLVFDPAKPELTWL
VECETVCAQCGADAYSPESVFLAPKLYALKCLHCTKCQHVSKGKLRAKGHAAESLSYDLMLRCYLADSQGDDARFSTSRM
SLKRTLASAQPGAHPFTVTETTLTRTLRPWKDRTLAALDAHRLVPYSESRPNPRNQEVCWIEIP
>Cynomolgus_adenovirus_1_DNA_PolB
MALVQAHGTGGLDAEEADPGPQPPRGRLRQRAPRATSAAARAPRRRAAPRSPPRARTPSPPGSPTPPSLLDPPLPPPPRR
RRYRGTLVAPLAHGLCHAVDADTGQPVTLKYHLRLADALTRLLEVNRKPAPAGLPPPSELDRLTPAQLGPLLRRLRPASA
EVWTCGSRGLVSCQRVWPDPRAASAHVPEEPQAQEGHDGRQPPSELGLPLCFLVRDGRAHLVQEVERVQRCEYCARFYKY
QHECSARRRDFYFHHVHAQSSGWWQEISFFPIGSHPRTERLFVTYDVETYTWMGAFGKQLVPFMLVMHLHGDERLVREAC
DLARELRWDVWEAQPATYYCLTPERLAVGRRFRQFRDRLQLLLARDLWDSFLLANPHLAEWARQELGLARPEDLTYDELK
KAPKLHGPPRFLELYIVGHNINGFDEIVLAAQVIDHRSEVPGPFRVTRNFMPRAGKILFNDITFALPNPRSQKRLDFTLW
EQGACDDTDFRYQFLKVMVRDTFALTHTSLRKAAQAYALPVEKGCCPYRAVNEFYMLGAYRADAQGFPLPEYWQDRQEYL
LNRELWEKKQEASYDLIRETLDYCALDVLVTAELVKKLQESYAAFVSDAVGLPRAAFNVFQRPTISSNSHAIFRQILYRA
ERPARTHLGPDLLAPSHEMYDYVRASIRGGRCYPTYIGVLEEPLYVYDICGMYASALTHPMPWGPPLNPYERALAARDWQ
RALDDLQAPIDYFDPRLLPGIFTVDADPPPEDQLDVLPPFCSRKGGRLCWTNERLRGEVATSVDLVTLHNRGWRVRLLPD
ERATVFPRWRCLAREYVQLNIAAKERADRDKNQTLRSIAKLLSNALYGSFATKLDNKKIVFADQMDPALLKGIAAGQVNI
KSSSFVETDTLSADVMPAFERLYSPEQLAIVHSDAEDSDDDNGAAPFYSPPPAADGHVAYTYKPITFLDAEEGDLCLHTV
EKTDPLVDNDRYPSHVASFVLAWTRAFVSEWSEFLYAEDRGTPLERRPLKSVYGDTDSLFVTEAGHRLMESRGKKRIKKH
GGRLVFDPQQPELTWLVECETVCAACGADAYSPESVFLAPKLYALKCLVCPACGHVSKGKLRAKGHAAESLSYELMLRCF
LADFQGEENARFSTSRLSLKRTLASAQPGAHPFTVTETTLTRTLRPWRDRTLAPLDAHRLVPYSESRPNPRNQEICWIEM
P
>Human_mastadenovirus_C_DNA_PolB
MALVQAHRARRLHAEAPDSGDQPPRRRVRQQPPRAAPAPARARRRRAPAPSPGGSRAPPTSGGPPASPLLDASSKDTPAA
HRPPRGTVVAPRGCGLLQVIDAATNQPLEIRYHLDLARALTRLCEVNLQELPPDLSPRELQTMDSSHLRDVVIKLRPPRA
DIWTLGSRGVVVRSTITPLEQPDGQGQAAEVEDHQPNPPGEGLKFPLCFLVRGRQVNLVQDVQPVHRCQYCARFYKSQHE
CSARRRDFYFHHINSHSSNWWREIQFFPIGSHPRTERLFVTYDVETYTWMGAFGKQLVPFMLVMKFGGDEPLVTAARDLA
VDLGWDRWEQDPLTFYCITPEKMAIGRQFRTFRDHLQMLMARDLWSSFVASNPHLADWALSEHGLSSPEELTYEELKKLP
SIKGTPRFLELYIVGHNINGFDEIVLAAQVINNRSEVPGPFRITRNFMPRAGKILFNDVTFALPNPRSKKRTDFLLWEQG
GCDDTDFKYQYLKVMVRDTFALTHTSLRKAAQAYALPVEKGCCAYQAVNQFYMLGSYRSEADGFPIQEYWKDREEFVLNR
ELWKKKGQDKYDIIKETLDYCALDVQVTAELVNKLRDSYASFVRDAVGLTDASFNVFQRPTISSNSHAIFRQIVFRAEQP
ARSNLGPDLLAPSHELYDYVRASIRGGRCYPTYLGILREPLYVYDICGMYASALTHPMPWGPPLNPYERALAARAWQQAL
DLQGCKIDYFDARLLPGVFTVDADPPDETQLDPLPPFCSRKGGRLCWTNERLRGEVATSVDLVTLHNRGWRVHLVPDERT
TVFPEWRCVAREYVQLNIAAKERADRDKNQTLRSIAKLLSNALYGSFATKLDNKKIVFSDQMDAATLKGITAGQVNIKSS
SFLETDNLSAEVMPAFEREYSPQQLALADSDAEESEDERAPTPFYSPPSGTPGHVAYTYKPITFLDAEEGDMCLHTLERV
DPLVDNDRYPSHLASFVLAWTRAFVSEWSEFLYEEDRGTPLEDRPLKSVYGDTDSLFVTERGHRLMETRGKKRIKKHGGN
LVFDPERPELTWLVECETVCGACGADAYSPESVFLAPKLYALKSLHCPSCGASSKGKLRAKGHAAEGLDYDTMVKCYLAD
AQGEDRQRFSTSRTSLKRTLASAQPGAHPFTVTQTTLTRTLRPWKDMTLARLDEHRLLPYSESRPNPRNEEICWIEMP
>Chimpanzee_adenovirus_Y25_DNA_PolB
MALVQTHGSRGLHPEASDPGRQPSRRRSRQSSPGAVPEPTRARRRRAPAAPASGPRAASAARRASSPPLLTMEEAPPPSP
QPPKKKRGTVVTPQGHGTLQAIDVATNGAVEIKYHLDLPRALEKLLQVNRAPPLPTDLTPQRLRTLDSSGLRALVLALRP
ARAEVWTCLPRGLVSMTTIEAEEGQADHHDVVQHEMQAPRLHFPLKFLVKGTQVQLVQHVHPVQRCEHCGRLYKHKHECS
ARRRHFYFHHINSHSSNWWQEIQFFPIGSHPRTERLFLTYDVETYTWMGSFGKQLVPFMLVMKLSGDDRLVELALDLALQ
LKWDRWHGDPRTFYCVTPEKMAVGQQFRQYRDRLQTALAVDLWTSFLRANPHLADWALEQHGLSDPDELTYEELKKLPHV
KGRPRFVELYIVGHNINGFDEIVLAAQVINNRAEVPQPFRITRNFMPRAGKILFNDVTFALPNPAYKKRTDFQLWEQGGC
DDIDFKHQFLKVMVRDTFALTHTSLRKAAQAYALPVEKGCCAYKAVNQFYMLGSYRADQDGFPLEEYWKDREEFLLNREL
WKQKGQLKYDIIQETLDYCALDVLVTAELVAKLQDSYAHFIRDSVGLPHAHFNIFQRPTISSNSHAIFRQIVYRAEKPSR
TNLGPGLLAPSHELYDYVRASIRGGRCYPTYIGILEEPLYVYDICGMYASALTHPMPWGTPLSPYERALAVREWQASLDD
LATSISYFDPDLLPGIFTIDADPPDEVMLDPLPPFCSRKGGRLCWTNEPLRGEVATSVDLITLHNRGWQVRIVPDEMTTV
FPEWKCVAREYVQLNIAAKERADKEKNQTMRSIAKLLSNALYGSFATKLDNKKIVFSDQMDEGLLKGISAGTVNIKSSSF
LETDNLSAEVMPAFEREYLPQQLALLDSDPEDSEDEQGPAPFYTPPAGTPGHVAYTYKPITFLDVDEGDMCLHTLEKVDP
LVDNDRYPSHVASFVLAWTRAFVSEWAGFLYEEDRGTPLEDRPIKSVYGDTDSLFVTQRGHELMETKGKKRIKKNGGKLV
FDPDQPDLTWLVECETVCAHCGADAYAPDSVFLAPKLYALKSLLCPACGQTSKGKLRAKGHAAEALNYELMVNCYLADAQ
GADRERFSTSRMSLKRTLASAQPGAHPFTVTETTLTRTLRPWKDRTLAALDAHRLVPYSRSRPNPRNEEVCWIEMP
>Titi_monkey_adenovirus_DNA_PolB
MALVQNHGTGGLHPETPDPTHEPPSHRLRLQSPGQASRPAPAQRRRRRAATPRVVPLNPLRGNVLAPRGTKSLHVIDPRS
GVPTEIKYYGVAGHLAAPIRTLCRVHLCDEPPDAFFQDLHVHTLISKMQELRPTASEIWRVEPGRAQAQVAPVPDLDEHH
LLPFPLHFLVRQHQLYLIHSLISEQKCEFCGRYYKQTHTCSVRRRDFYFHHVQAHSSHWWQEIKFFPLGAHPDTRRLFVT
YDVETYTSINRFGKQLMPFMLVMHIGGDEQMAAEAQQLARDQGWQVWRSLTHPRVFYLLTPQPKAIGCRFKEFRDSLQQH
FARQLWRLFKLENFQLLHDLAAKEGLSSPDDLQPEHFKSLKFQGRPRFWEIYIIGHNISGFDEIVMAAQVVNHRGEIPPP
FRVTRNFMPRCGKILFNDITFALPNPQYSKEGGTDYALWEQGGCGDADFKCQSLKFMVRDTFALTHTSLRKAAQAYELSV
EKGCCPYQAVNEFYMKGTYRTDSDGFPDEGYWKDSEEYRLNKELWLQSKKTHDERYDLVKQTLDYCALDVLVTAELVLRL
QDSYARFVHESVNLPLCAFNIFQRPTISSNSHAIFRQVVYRAERPQKPHLGSVLLAPSHELYDYVRASIRGGRCYPTFIG
VLEEPLYVYDICGMYASALTHPFPAGAPLNPYERALALHAWQQRLDRRDTPLDYFDPDLLPGIFTIDADPPPEDMLDVLP
PFCSRKGGRLCWTNESLRGEVATSIDVMTLHNRGWRVRLQPDERATVFPEWRCVAREYVQLNIAAKERADRDKNQTLRSI
AKLLSNALYGSFATKLDNKKTVFSDQMEGALVKGVASGHYSIKSSSFIETDNLSSEYMDAWAAEFLPGQLALQEPTVVAG
SGSDPEEDNEDPPEHAPFYTPPQPTPGDPDHVTYTYKPITFLDCDEDALCLHTLEKNDPLIENERYPSHIASFVLAWTRA
FVSEWAGFLYDEDRGTPLHLRPLKSVYGDTDSLFVTERGHRLMETRGKHRIKKNGGGLVFDPQHPQLTWLVECETQCSKC
GADAYSPESVFLAPKLYALKSLRCPQCGHEGKGKLRAKGHPASELSYQLLLNCYLEEYQGGNARYETSRLTLKRSLASVQ
AQAHPFTVTETTLRRTLRPWKDRTLAPLTPGEMHRLRPYSNSHPNPRNQETCWIEMP
>Bat_mastadenovirus_G_DNA_PolB
MALVQGNGTGSVYSKQANSDNQQEGSSPGHPAQVPPPPSASTPRSRPTASVRPSKRQYKGTVVAQRATLSISAVLDDGQS
VEIKYHSNFEQALSSLCHANLHDVPGCLAGAPVTVNNLPDLIEQAAAPFSLICYYKRGTVKRVQFQASSPLLSFPLKFLV
KQGKVFLIKEISPIQKCEFCGSFFKVAHTCTLRRRDFYFHHVSAQSSDWWEKISFSPIGSPPETERLFIVYDVETYTWHG
KFGKQLVPFMLVFQLVGTPSLVNTAQKLAVQLQWNTWNNKEDIFYCLTPEKKAVGIKFKQFRDLLQQKVAASLWSHVLCE
NPELVEKAANLGLASPEDIPALEIKKTKLKGTPKFIEVYVVGHNITGFDEILLAAQVVSTRADIPPVFEITRNFMPRAGR
LLFNDVTYSLPNPAYFPRKDFTEWEQGQLLSSDLKSQYIKFMVRDTFTLTHTSLRNAAKAYSLPVAKGCCPYQAVNEFYM
LGTYQQDSDGFPDVKYWKDQAEYAENKQLWIESKKGAYDIIQSTLDYCALDVEVTTQLVQKLTEAYQTFVVQSVNLPAAS
FNVFQRPTISSNSHAIFKQILYRAEKPDQPHMGTTVLAPSNEMYEYVRASIRGGRCYPTYIGILKQPVYVYDICGMYASA
LTHPFPAGPPLNPYERALAVRCYEVKMQSQKTISYFDPELLPGILTIDADPPADEYLDVLPPFCSRKGGRLCWTNEPLRG
EIATTIDVITLHNRGWTVRLVPDERATIFPEWKCLAREYVQLNIQAKELADKSKNQTMRSIAKLLSNALYGSFATKLDNK
KTVFSDQIDPHTSQEIASGSYIVKSSSYIETDNLCAEIMPEFVVAYPPAAAPPSPPPSTSNAEKDDPEPPFISHGNVTSY
TYKPIIFLDAEDDDFCLHTLEWASPLIANNRYPSQIASFVLAWTRAFVSEWSQFLYEDDAGTPLDQRPLKSVYGDTDSIF
STEEGYRLMEAKGKKRLKKNGGSLVFDPAKPELTWLVECETQCEKCGGDAYSSESVYLAPKLYALKDTTCPTCGHVGKGK
LRAKGHATSTLSYDVLKACYLADLQHGNDLFQTSRMSLRRTLASVQAHVQPFTVTETTLTRKLRPWKDKTLHPLDTHRLV
PYSKRFPNPRNTETTWMELPWTN
>Porcine_mastadenovirus_C_DNA_PolB
MSVVPSDGSGRLLGAEGHPKHQQKGRGHGDEAETGRQTYAGTARGRPARSGPVRGNLVAKRATLSASGTLEDGTHVDIKF
HSKTLEALENLFHLHLLQLPPLPPISTSNVSDVLQLLAPREGSVVVYNRGRVSVKQVEIREPKAHFDIQFLLKQGKVYLI
KEIQDTQKCEYCGDFFKTSHTCSVRRRDFYFHHVHHKSSDWWENIPFQPLGSYRETERLYITYDVETYTWHGKHGKQLVP
FLLVFHISGEPHLVKVAESVAQDLNWCPWTEKHTFYYLNPQKSAVGRMFKSFRDELQNRVTQDLWKTFLSQNPHLVETAA
RLNLGSVDDITPEVLKKEKICGEPRFIEVYVIGHNISGFDEIVLAAQVICHQSKTIKAFKISRNFMPRNGKILFNDITFG
LPNPLFEKRKEFQEWERGSMAVQDMKQQFVKLMVRDTLMLTHTSLRNAAKAYDLPVEKGCCPYEAVNEFYRTGTYQKDED
GFPSLRYWKDQEEYALNKELWREKKCGAYDLISSTLTYCAQDVLVTSSLVRKLQESYQSFIANEVNLPDSSFNIFQRPTI
SSNSHAIFKQILYRAEKPERQHLGEVLLAPSNEMYDYVRQSIRGGRCYPTYIGILHEPIYVYDICGMYASALTHPMPSGS
PLNPFERALAVAVWEDQLKSVGQKMDYFDEKLLPGIFTIDADPPDESFLDVLPPFCSRKGGRLCWTNEPLRGEVATSVDV
ITLHNRGWRVRLVPDERTTIFPEWKCLAKEYVQLNIAAKEKADREKNQTMRSIAKLLSNALYGSFATRLDNKKIVFSDQL
EEESSKNISRGKYSVKSSSFIETDNFSADIMPEFVVAYPPVADVSNEDNEAAEEATPFIGKSDHVTYKYKPITFLDVEDD
DVCLHTLESSSSLVLNNRYASHLASFVLAWARVFVSEWSEFLYENDRGVPMEERQIKSVYGDTDSLFVTEEGHRLMKEKG
KHRIKKNGGSLVFDPQHPQVTWLVECETRCDKCGEDAYSPTSVFLAPKLYALKSTVCSVCGYVGKGKLRAKGHATSELSF
DVLQRCYLEDLQLGSEKFKTSRLSLKRTLASCQSNAAPFTVTEATLTRTLRPWKDKTLTQIDQNRLIPYSTSRPNPRNTD
LCWMTLPWDS
>Canine_adenovirus_1_DNA_PolB
MSLVQSHGTSGLFTEPPNSINQQESSGPSLPAQDATQASASSARAGATPAINSTKRKYRGAVVAQRATLSISAILDNGQC
VQIKYHSNLASALTNLCNTNLYDLPACLNKPITVHNLPTLIEEAAASYSLIYYYQRGTVRKVEFRAEIPLLSFPLKFLVK
HGKVFLIKDISPMQKCEFCGSFFKVTHTCTLRRRDFYFHHVASHSADWWEKISFSPIGAPANTERLFIVYDVETYTWHGK
FGKQLVPFMLVFQLLGDEHLVNAAKNLATTQNWDTWNSNEQTALYYCITPEKRAIGVKFKTFRDTLQQHFANNLWSHVLC
QNPKLMEEAAALGLENPEDITANQLKKFKLQGTPRFIEVYVVGHNITGFDEILLAAQVVSTRAEIPPVFDISRNFMPRAG
RLLFNDITYSLPNPSYVPSKDYRHWEQGQVLASDLKTQYIKFMVRDTFSLTHTSLKNAAKAYSLTVSKGCCPYQAVNEFY
MLGSYQQDADGFPDLKYWKDQEEYCFNKDLWKKEKKGAYDIIQQTLDYCALDVQVTAQLVNKLIESYQIFIKNSVNLPET
YFNVFQRPTISSNSHAIFKQILYRAEKPNAPHLNTIIMAPSNEMYEYVRLSIRGGRCYPTYIGVLQEPVFVYDICGMYAS
ALTHPFPAGSPLNPYERAVAIKAYEHKMQEHKTISYFDEDLLPGIFTIDADPPAEEFLDVLPPFCSRKGGRLCWTNEPLR
GEVTTSIDVITLHNRGWKVTLIPDTRTTVFPEWKCLAREYVQLNINAKEKADKSKNQTMRSIAKLLSNALYGSFATKLDN
KKTVFSDQIESNIAKEIASGAYVVKSSSYIETDNLCAEIMPEFVVAYPPVNFDVHRLAPPSYSEEYPTENPHAEGPFMQN
FNMTSYRYKPIMFIDAEDDDFCLHTLEKSTPLITNNRYASQIASFVLAWTRAFVSEWSQFLYENDAGIPLEKRILKSVYG
DTDSLFTTMEGYRLMEEKGKRRLKKNGGNLVFDPNNPELTWLVECETKCEKCGADAYSSESVYLAPKLYALKDTTCPECQ
YVGKGKLRAKGHATSTLSYDVLKACYYADLQQGSDIFKTSRMSLRRTLTSVQTHVQPFTVTETTLTRKLRPWKDKTLHAL
DMNRLIPYSRKYPNPRNNETTWMELQWMT
>Ovine_mastadenovirus_A_DNA_PolB
MSVVQSDRPSGIFRPAGDSEHQPQSYPSSHSLQAGKKAPSSSKRARAASPGSGVKRSTIIAKRATLAAHGTLEDGTHVKV
FYHSSLVAALENLFHVHLLQTPQSIQLNSIDGKNALEMLEALKPAEGATFTYIKGRLIKQQAAVENPILPFPIFFLIKQN
KVFLIKSFQSSQKCEFCGDFFANSHTCSVRRRDFYFHHINFKSSEWWSQISFQPIGSCDDTKRFFLTYDVETYTWHGKHG
KQLVPFMLVFHLSGELELVSLSANIAEQQRWLAWDTPHTYYYVSPIKGEIGKAFKDLRYEIQKQVTRLLWDNFVGENPEL
AEIQERHHVNHIDDITAEMHKIKTKGSPQFIEIYVIGHNICGFDEIVLAAQVIHNRTDVLPAFKINRNFMPRNGKILFND
ISFCLPNPKYEKRKDFADWECGKLTAADHKYQFVKFMVRDTFALTHTSLRNAAGAYELPVEKGSCPYEAVNEFYRIGSYQ
QDEDGFPSLRYWKSSEEYQLNKALWREKNVGAYDIIQQTLHYCVQDVLVTSALVNKLQESYKNFIASQVNLPDASFNIFQ
RPTISSNSHAIFKQILYREVRPNKANLDNVLLAPSHEMYDYVRQSIRGGRCYPTYIGIMEQPIYVYDICGMYASALTHPF
PSGQPLNPYERALAATEWIRKLENLEQKIDYFDECLLPGIFTIDADPPDELFLDELPPFCSRKGGRLCWANEPLRGEVAT
SIDLITLHNRGWAVRILPDERTTIFPEWKCVAKEYVQLNIGAKEKADKEKNQTMRSIAKLLSNALYGSFATKLDNKKIVF
SDQLEASASKTIARGNFSIKSSSFIETDNFSAEIMPEFVVTYPPAPSAELDESDENEEHTLFIPKDSHVTYKYKPITFLE
TEDDDICLHTLENNSPLIENNRYASHIASFVLAWTRVFVSEWAEFLYAEDRGKPLHQRTIKSVYGDTDSLFVTEEGHRLM
EQRGKHRIKKNGGKLVFDPKNPSITWLVECETQCEKCKSDAFSSESVFLAPKLYALKNTVCTCCGHVGKGKLRAKGHATT
ELCYDTLAKCYLSDAQQGSQRFHTSRLSLKRTLATNQSNAAPFTVTETTLTRTVRPWKDKTLVDIDGHRLMPYSKSNPNP
RNNDVCWMTLPWNM
>Bovine_mastadenovirus_B_DNA_PolB
MALVQSDGASSIHPTPGDSENQPQSRAARIRPAPTAATHARTQRSGPATAPQARKAKAAPRPSTSPLKKAPRGPLVAKRS
TLRLHGQTEDGTTLEVKYHADVSSSLRNLFELHLEHCPFDLKPENILSFQDTLVRFCNANMCVYKTYKGKLKITSIPARA
DRPRLPFPLNFLIHKRKLYLIDTIAEVQRCADCGSYFKQTHTCSTRRRDFYFHHINTQSSDWWEEIKFFPWAAHPDTRRL
FVVYDVETYTWHGSFGKQLMPFMLVFTLFGDAQLCEQAVNIAKKQKWSSWPKQANTFYYLNPQRNKVGSLFKQYRDALQE
AASTLLWRQFLADNPCLENLCLKLGYVHASDIPFEELCTLELKGQPTFLEVYVVGHNINGFDEIVLAAQVINNKQGIPAA
FKVSRNFMPRCGKILFNDLTFALPNPTHAARKDFKDWEEGTPTSADYKFQFVKFMVRDTFALTHTSLRNAAAAYALPVEK
GCCPYKAVNEFYMLGTYRTDADSFPQRDYWSSDEEYLLNKSLWLQENSGAYDIVQRTLDYCAMDVLVTAELVKKLQASYL
DFVHTSVGLPHCNFNVLQRPTISSNSHAIFRQVVYRSQRPNRSSLGNFLLAPSNEMYDYVRESIRGGRCYPTYIGVLTEA
IYVYDICGMYASALTHPFPAGKPLNPFDRALAIKNWQDRLTQLHRPIDYFDRTLLPAIFTIDADPPPEAFLDVIPPFCSR
KGGRLCWTNETLRGEVVTCLDAITLHNRGWRVQILNDPRTTVFPQWECLARDYVQLNIAPKERADKEKNQTLRSIAKLLS
NALYGSFATKLDNRVTVFSDQMEDKYVRGISDGTYDIKSTAFVETDNLSSSVMAELKITYSPVKQQTDATRKHRQCTPTS
NSSSDEDAPFYTLGDPQNHHVTYTYKPITFLEADDSALCLHTLQKKSSLIFNNRYPSHIASFVLAWTRAFVSEWADILYL
EDRGTPLEDRILKFVYGDTDSMFLTQRGKELMDTRGKHRLKGNNRPLVFDPTNPQLTWLVECETQCPRCHGDAHSQESVF
LAPKLYALKNIYCPSCRRREFWQTSSKGHATSQLSYDLLVTCYYSTEQLGDEKFGTSRLSLRRSLVSRQTHQQPFTVTET
TLARTLRPWKDRTLRAIDRHRLAPYSNSHPNPRNKELCWMEMY
>Bottlenose_dolphin_adenovirus_1_DNA_PolB
MSVVSSDGTCCFYSESTDTADKFASNRPCNPSSATASPSSRPSRSCTSKSGRRSVIQKRSTLSVKGTLGEGKHLMLKYHS
DFLNALKNLFAVHLVPWSNFLDIGVLHPHNIVTKMSALQPSILQIFTFYKGQFHLTEKTWNSNLTPFPIRILIRHGKIFL
VSAVETIQKCLYCSDFFKNSHTCNVRRREFYFHHVNFTTKHWWEPISFRPIGSIPTTKRLFVTYDIETYTWHGKYGKQLI
PYLLVFHLSGDPDLIISAKKVALENNWNQWQNEDTFFVLTPEKREIGKRFKSFRSQLQKINTDFLWNDFLTKNPSIRQFQ
SEKKILTPEDVPFKVLQKLPLMGDPVFLEIYIIGHNISGFDEIVLAAQVIANKADIAPCFRISRNFMPRAGKILFNDITF
ELPNPLYQKRKTFPLWKNGSLHPSELPCQYVKFMVRDTLSLTHTSLRTAASAYSLNVEKGHCPYEAVNAFYRTGMYLQDE
DGFPHVTYWKSEDEYNFNKELWRKKKMGAYDIIHHALCYCIQDVKVTAELVQKLQQSYNTFIQQEINLPEASFNIFQRPT
ISSNSHAIFKQVLYSAEKMTGNTLGDILLAPSNEMYDYVRESIRGGRCYPTFLGILSEPVYVYDICGMYASALTHPLPIG
KPLNPLERAKAAFAWKTKLESKKQIDYFCSDLLPGIFTIDADPPEENFLDVLPPFCSRRGGRLCWTNEPLRGEVATSVDL
ITLHNRGWEVRIVPDERTTIFPQWKCIAREYVNLNISAKEKADTEKNQTLRSIAKLLSNALYGSFATKLDNKKIVFSDQI
DADTAKQIANGNYVVKSSSFIETDDLSAEIIPEFVVAYPPVSSSEAQDNDKNTVSSSPYIASEPRNYLYKPITFLDFEED
DVCLHTLEKTTPTVENNRYPSQIASFVLAWTRAFISEWCEFLYLEDRGIPFEDRVLKSVYGDTDSLFLTEKGRQLMETKG
KHRLKKNGGNLVFDPSNPAITWLVECETKCLKCGEDAFSPESVFLAPKLYALHSLKCNKCGFIGTGKLRAKGHPTNELSY
ELLKECFLSHYQQGTTTFQTARLSLKKTLANANRNEAPFTVTETTLKRTIRPWNDKTLRELTSQNLVPYSQSNPNPRNQN
VCLMNLPWDA
>Bat_mastadenovirus_WIV13_DNA_PolB
MALVQTNGTSDSQSTSRNSEYQQESSVISNSTTSSKVTTTPSTSGCTTSTLKISKLKGTRVVRRACNYIQGIDSDGEIIE
IKYFNDTLKALQNIFHVHLQELPFCLTHLNVSNIFTKIEECQPTNAKIYSYFKGKFKTTNINFNEPIVNFPLQFLIYKNK
VFLINEINAMQKCDYCGRIYKNFHTCNLRRREYYFHNINVQTADWWESISFFPIGSCTLTEQLFVTYDVETYTWHGQFGK
QLVPFLIVFKLSGNTNLVKIATEIALEQKWDQYNSSENLFFYINPQKRSIGYKFKNFRELVQHKLTNLLWNEFIESNKNS
LDTFMQLNNITDYEELSFNQIKKLTLSGKTRLIEFYIVGHNITGFDEIVLAAQVINNKYSVPKGFKILRNFMPRCGKILF
NDVTFALPNPEYIKPTKETYKIWQEGICNPQDLKYQFVKVMVRDTYALTHTSLENAAKAYNLNIKKGCCPYTAVNEFYML
GTYQTDEDGFPACKYWKNSEEYKENKQIWKQSKKPSYDIVQETIDYCILDVNVTSELVNKLLLSYKNFIAEAVNLPNSNF
NIFQRPTISSNSHAIFKQCLYKSENLLGPNLDEILYAPSKEMYEYVRSSIRGGRCYLNYIGILEEPVYVYDICGMYASAL
THPFPAGKPLNTFERNIEINKYVYYLQKYKTISYFDKNLLPGILTIDATPPPEHFLDLLPPFCSKKGGRLCWTNEPLKGE
IATTIDIITLHNRGWKVEILPDDRSTIFPEWKCIAAEYVKLNIAAKEKADKEKNQTLRNISKLLSNALYGSFATKLDNKK
TVFSDQMDDICKKDIAKGTYKIKNSTFIETDNYSAEIIPQFTVLYSPLKRADSEQPQLLNDQNLDTETSIYSVINHVTYH
YKPITFLDCDEDEACLHTLELNSPLIVNNRYASHIASFVLAWTRAFISEWSDFLYENDRGIPIDKRPLKSLYGDTDSLFL
TELGRSIMEQKGRHRIKKNGGKLVFDPKNPDLTWLVECETKCIKCGKDAYSSESIFMAPKLYALKDITCKFCKYVGPGKL
RAKGHPKTELSYETMLACYLADIQQGNDHFQTSRLSLRRTLVTSMNNVQPFTVTQSTLTRTLRPWKDKTLHQVNQHLLIP
YSTSNPNPRNTEVCWTELPWEN
>Polar_bear_mastadenovirus_1_DNA_PolB
MSLVQDNGTCHFQPEERNTKHQSKSDHSGNSATETTATTANTQSGGTPSPNLKGCVTPKRATLTLFGTTSDGEIIEIKYH
SHFQSSLTALFKTFGCPIPSAFKNLLPSNIFTTLEQETEIRTSLYVSSRGKFQVLHFEHPEIAVPFPVNFLLHRNKVFLI
KAVQSASKCDFCGSFYKSTHTCNVRRRDFYFHHINSNSSQWWNAISFFPVGSCASIRRLFITYDVETYTWHGRFGKQLVP
FLLVFKLTGDLELVAMADSLARQQDWEPWQASPNTFYLLNPNKTFIGHRFKVYRRRLQETLVSELQSIFLSNNPHLRELC
AHKRIDCLDDLTFKDLTGVQLKGEPSFTEVYVIGHNINGFDEIVLAAQVINSKSETPPLFKVFRNFLPRNGKILFNDITF
ALPNPAFRKKSEGFETWEEGICQSADLKFQYVKFMVRDTFALTHTSLRNAAKAYELPIQKGYCPYKAVNDFYMVGSYRKD
KDGFPASDYWESLEDYHANKTLWIEKNENAYDIIQTTLEYCANDVIVTSALVQKLQDSYQSFISETAGLRLCTFNIFQRP
TISSNSHAIFKQLLYRREKPKRGNLSDLILAPSHHMYDYVRSSIRGGRCYPTFIGILEKPIYVFDICGMYASALTHPLPT
GRPLNPFDRALAIDGWLRKLDNRAKIDYFDTSLCPGIFTIDADAPDDEFLDPLPPFCSRKGGRLCWTNENLRGEVATSID
VITLHNRGWKIRILEDDRTTVFPQWKCLAKNYVQLNIEAKEKADKEHNQTLRSIAKLLSNALYGSFATKLDNKTTIFSEQ
LENEFRNEILQGKYIIKSSSFIETENLSAEILPEFVVAYSPAADSSPSRKQATTNEDPWPTGPLNTPGGGHVTYTYKPIT
FLDFEDTDMCLQTLEKNSALIDNNRYPSHIASFVLAWTRAFMSEWADFLYEEDRGKPWEIRQLKSVYGDTDSLFTTELGK
KLMEEKGKRRLKKFGAKMIFDENNPDLTWAVECETLCSLCHSEAHSPESVFLAPKLYGLKHLVCDHCAFIGPGKLRAKGH
ATDHLTYDDLTSCYLNDIQGGTQRFFSKRMSIKRTLVSHQAHVQPFTVTETTLIRKLRPWKDKTLHEVDQNHLIPYSNRN
PNPRNEEVCLINLPWDM
>Bat_mastadenovirus_WIV12_DNA_PolB
MALVQVHGTSSSQSTPRNSEHQQESGSISIPATLPTTSSPRTPPSGTTATLRLKPLKGTRVAQRACNTVQGIDTGGNVLE
VKYYNDTMKALQNLFHVHLQELPPCMYNISCASVHSKVMQCGPSLGLIYNFYRGKFYVTDVGVKEQKYDFPLEFLVYKSK
LYLINEVSRMQKCQHCGRIYKNNHTCSLRRRDFYFHCVNAQTSDWWESISFFPIGSFHGTEQLFITYDVETYTWHGQYGK
QLVPFMLVFKLTGNTNLVKIASQIAHAEQWDCFQPLKYENIFFYINPQKRSIGYKFKRFRELVQKQLTDILWHHFITNNN
DEIEKFKTEKNISETDELTFEQLKKLKLKGYCKIIEIYIVGHNINGFDEIVLAAQVINNKFDLPKGFKIMRNFMPRCGKI
LFNDITYALPNPQFIKPGKNEYKIWQEGICQAQDLKYQFVKVMVRDTYALTHTSLQNAAKAYNLKISKGCCPYQAVNDFY
MIGQYEIDEDGFPASKYWKNQDEYQENKQLWKQSKKSKYDIIDETLEYCVLDVIVTSELVDKLLNSYKNFIAETVNLPVA
NFNIFQRPTISSNSHAIFKQILFKSENLLSSTLDNILFAPSKEMYDYVRSSIRGGRCYPTYIGVLEDPIYVYDICGMYAS
ALTHPFPSGKPLNTFERNIEVNKWQFQILMHKNQKLSYFNKSLLPGIFTIDAIPPAEEFLDVLPPFCSKKGGRLCWTNEP
LKGEVVTSIDIITLHNRGWTVTILPDERTTVFPEWKCVAAEYVRLNIMAKEKADQDKNQTLRNIAKLLSNALYGSFATKL
DNKKTLFSDQMDENCKKSIANGSYKIKNSTFIETDNFSAQIIPQFSVLYSPLEPDAGEQQQPPENQNTKELTSLNTPQEH
VTYVYKPITFLDCDEDDACLHTLELNSSLITNDRYPSQIASFVLAWTRAFISEWADFLYADDRGTPLEHRKLKSVYGDTD
SLFLTKLGKDLMEQKGKHRIKKNGGSLTFDPKNPDLTWLVECETQCSKCGQDAYSSESLFMAPKLYALKDTTCDFCKHVG
PGKLRAKGHAKQDLSYDVMLACYYADVQQGSEVFQTSRTSLRRTLTTTVNNVQPFTVTQSTLTRTLRPWKDKTLHQLNQN
ILIPYSNSNPNPRNNEVCWTQLPWEN
>Equine_adenovirus_2_DNA_PolB
MELPDEKSPPRSPPVERRRTTSPHVKSKRRRCTVVSVRSTWTLCGLTGEGVAVEVKYCSFAKGIQNLLELNCLSVSSLPY
EEPSPKDLQHVLLNMGFARATLWRYKQGRFTKHDLQLECEPTVSVQPILLHHRGKIFVIKNVCKTNKCEYCGSYYKTNHT
CSYRRREFYFHHVNSFSASWWEDISFFPIGSCESTQRLFITYDVETYTWHGKNGKQLVPFLLVFSISASSPSLSAAAIKI
AHDEQWLEWHGNKNTFYVVSPDRSCIGNKFRSYRNCLQKHFTDTVWEIFKSENIERLPQIENMSFKDLSQLKLNGRPTFL
EIYVVGHNICGFDEIVLAAQVIHDRAEVPKAFRVSRNFMPRNGRILFNDITFALPNPRYKKRKDFDAWRCGIIEETDLQH
QFVKFMVRDTFALTHTSLRNAAKAYNLKVEKGSCPYTAVNEFFMLGSYRTDEDGFPEATYWKDHEEYLFNKKTWLVSGRR
PYDIVQETLDYCALDVQVTELLVHELCRSYERFVSESVGLPNSRFNVLQRPTISSNSHAIFRQTLYTELNIDKPTLDVHL
LAPSTHMYDFVRQSIRGGRCYPTYLGILSQPLYVYDICGMYASALTHPMPTGPPMNPLDRGIALTRWQNRLNQPAKISYF
ESELPPAIFVMDADPPAEEYLDVLPPFCSRKGGRLVWTNESLRGEVCTSIDAVTLHNRGWSVSIVPDEKNTVFPQWACLC
KRYVEVNIGAKEKADREKNQTMRSIAKLLSNALYGSFATKLDNKTVIFSDQLEDSQPLIAQGLVNIKCTNFIETDNFCAE
IMPEFSVTYSPLADTPADVSPRDAMTEEEYEAPLYRSINHAHCVNVKYKPITFLDVDDDDICLHTLERTCPLIENKRYPS
HIASFVLAWTRAFISEWATFLYADDYGTPLESRTLKSVYGDTDSLFLTEEGRRLMETKGKHRIKKNGGKLVFDPAHPDLT
WLVECETQCQSCGGDAYSGESVFLAPKLYGLKNTVCVRCGTVGKGKLRAKGHASSQLDYNTLLRCYLNDSQGAEQNLNTS
RLSLKRTIASAQTHVAPFTVTETTLTRKLRPWKDMTLRIQRNGGSGDGYRLLPHSNSHPNPRNTQLCSMEIPWNI
>Porcine_adenovirus_5_DNA_PolB
MFKSFRDELQNRVTQDLWKTFLSQNPHLVETAARLNLGSVDDITPEVLKKEKICGEPRFIEVYVIGHNISGFDEIVLAAQ
VICHQSKTIKAFKISRNFMPRNGKILFNDITFGLPNPLFEKRKEFQEWERGSMAVQDMKQQFVKLMVRDTLMLTHTSLRN
AAKAYDLPVEKGCCPYEAVNEFYRTGTYQKDEDGFPSLRYWKDQEEYALNKELWREKKCGAYDLISSTLTYCAQDVLVTS
SLVRKLQESYQSFIANEVNLPDSSFNIFQRPTISSNSHAIFKQILYRAEKPERQHLGEVLLAPSNEMYDYVRQSIRGGRC
YPTYIGILHEPIYVYDICGMYASALTHPMPSGSPLNPFERALAVAVWEDQLKSVGQKMDYFDEKLLPGIFTIDADPPDES
FLDVLPPFCSRKGGRLCWTNEPLRGEVATSVDVITLHNRGWRVRLVPDERTTIFPEWKCLAKEYVQLNIAAKEKADREKN
QTMRSIAKLLSNALYGSFATRLDNKKIVFSDQLEEESSKNISRGKYSVKSSSFIETDNFSADIMPEFVVAYPPVADVSNE
DNEAAEEATPFIGKSDHVTYKYKPITFLDVEDDDVCLHTLESSSSLVLNNRYASHLASFVLAWARVFVSEWSEFLYENDR
GVPMEERQIKSVYGDTDSLFVTEEGHRLMKEKGKHRIKKNGGSLVFDPQHPQVTWLVECETRCDKCGEDAYSPTSVFLAP
KLYALKSTVCSVCGYVGKGKLRAKGHATSELSFDVLQRCYLEDLQLGSEKFKTSRLSLKRTLASCQSNAAPFTVTEATLT
RTLRPWKDKTLTQIDQNRLIPYSTSRPNPRNTDLCWMTLPWDS
>Duck_atadenovirus_A_DNA_PolB
MAQSSTVSRLRSTKYICGSLNGENVKITYFTDICKALNNILALNRIEKKIFTAPNLGNIIKIFPQNKQPTHITLYKLEKG
LIKTEEIFSGGDIEPLLILNHKSELFIIKTYVTQEKCQTCGTLYSTNHNCNVRKTAYFHHIVNKDTRTWWQPIKFHPVGC
VETKRLYVVYDIETYTYHSKYGKQLVPYLLVFQLFGEETLIDLAKAEAEMVGYTAYDGCFYILNKDPEVVGQSFKLFRSN
LQDKVTNLAWERFCEDNALDPYSRITAKQLQKLNKSQKLNKTAEPQFYEIIIVGHNISGFDEIVLASHILDNVKDKDYFV
MFNITRNFLPRAGKLLFNDITFSLPNPQYKKPSRGTFDRWQNGMLDKQDLKWQGVKFMVRDTYLLTHTSLRNAATAYQLP
ISKGCCPYEAVNEYLMTGNYEQETNGYPTLKYWNNADEYHQNKIKGPYDILKEALIYCIADVKVTSQLTRKLIEGYQSFC
NDQIKLTCQFHIFQRPTISSNTHALFKQILYRAEKGQTEHLPGLQAPSEKMYDHIRKSVRGGRCYPSYLGVYEGPIYVYD
ICGMYASALTHPMPFGRTEDPLTASISIKTFQDKLDSPAKLSYFGESIKPMIVYADCYPPPLEHVDVLPPLCSRKSGRLC
WTNEPLLGEVVTTIDLITLHNRGWKCKILTSEQLYAVWPEWKCITKEYVSINIAAKEKADKDKNMTQRSISKLLSNALYG
SFATRLDNKKVVFANSMEKGDMERIANGKATITAQTTVINTCLPKKDTTSWERFFSNLPQTTALPVAPSTENEGNDINPK
SFIEGAGHVTFKPITHLTAACDDLILSIIEERSEWIENNRYPTQIASFVLAWTRAFTSEWASFLFEDDWGSNIENRSLKV
VYGDTDSLFLTQHGHELMITKGKHRIKGYGTALTFDPHNPNLTWLVECETVCPLCKKIAYSTESVYLAPKLYGLKNIYCE
HCDVYSAGKLRAKGHAKDCINYETLKKCFIDHDLLTGRDLQYKTQRKMLKRTLTAGNTTNRPFTVVEKQLTRTLRPWADM
TMWAVTQSNNGYLLFPYDKKHPNPRQQELLTENPFWEST
>Snake_adenovirus_1_DNA_PolB
MEASTTTVKARSTHYICGHAGDSFVKIIYYKDKVKAVVSYLNMNDYLNTYALKCVIPEKITKDFFSSCPDDLLYSTLASI
QRGYSPKKKEELGGKWEPLLLLYHRGEEYIIRAVVPQRRCEDCGKQFVSSHQCNVRRREFYHHAVLPDTKTWWKPIKFSP
IGALSNAKRLFIIYDIETYTFHSGYGKQLVPYLLVMQFKGDSRLRCEAEKIALECGFQPYRQCFMMLNKARDVIGHKFKD
MRVQLQKRAASDIWSRYREKHDILSEEGVSYAQLEAMAKDNLLKTDAEPEFTEIIVVGHNITGFDEIVLASHVLEGLPKD
EELQMFKITRNFMPRAGKLLFNDVIMALPNAAFQKPKQSTFQRWKTGDLRPEDLKWEGVRFMVRDTVLLTHSSLRNAAQA
YQLEVSKGHCPYDALNQYFMVGTYLCDENMYPAREYWSSDEEYLENKPPDGEKYDLVQKAVDYCVNDVKVTVALVKKLCS
GYQQFCDEVLKLDCTFNVFQRPTISSTTHAMFKQMFYKSEPSAVGKFLPNLEAPSEVMYEHIRKSVRGGRCYPSFLGVFT
EPHLCYDICGMYASALSHPMPYGPTLSPFDSAVAIAEFQRKLDGQSELSYFDPDIFPMIVVADAFPPSLHCLDVLPPLCS
KRSGKLCWTNEPLLGEVLTTVDLIMLKNRGWRVKLIQNAECYAVWREWRPLCREYVSINIAAKEKADREKNQTQRSISKL
LSNALYGSFATRLDNKQVVFMDDMSSTTQSELRSGKASIVSMTSVCSRSLPQKDTSFWERYFNLPQVEDSISAELNDEPE
TEPFIGGERSHVIYKPITFLSAECDNLLLATVQSNSDWVKNDRYATQVASFVLAWSRAFMSEWATILYGEDIGVPYEQRK
LKSVYGDTDSLFLTGEGHRLMITKGRHKLKSSGNSLVYRDDGNLAWLVECETSCPSCKSDSFSSESCFLAPKLYALKDTT
CPSCGLVSGGKLRAKGHAKSCITYDVLKSCFLDHYLLERPTEQYQSERTPIKRTLANGSANSAPFTVVEKQLARVIRPWN
DPTMARGTDLSQGFLLFPYDQKRPNPRPQEPLLENPFWDDSSQTA
>Duck_adenovirus_2_DNA_PolB
MDSDNMNTDSLQSIPSHSSTPPSSPQSPAKDHEYNRDAKRKKRKGRPTRPARSIVPFVRTKLGSDSLKVATIPFEDVGKM
NKLFKSLIGTYVKDGIYYINGVPHKIRATVFIKGLRKWLTLHKFLGGNAKGYNRIDYAYYKESPLERLTVFKPMHIQLVK
LRGKTANIQRLWSSDNPVMPPISLTRDLQEDEWTWVTSIKPAQKCPKCGICWTQAHTCKQSNSAFYWMSIEKSGRELWQH
VKFKTASSPPNTKLLFVTYDIETYTMYVNRGKRMLPFMLCFRLSGDKDMVAKAFSLACDMDGITQFNGGFYWMDPRPGVV
GKRFREFRTRLQILFADDMINRLYLYNQAYIDALLTECNLKKPRDIPYEKYCEGRKNLKLPDDFYQVSIIVVGHNICRFD
EILLSSEIMDAKEDYPKATKCERAFMPRAGRLLFNDIYFSLPNPIYAEKDPSRADRWKEGINTMSDYVHLSVKFTVRDTC
QLTGGANLRKAAQAYSLDASKGECPYEAINTFISAGYYNMDEEGFPALEYWQSPQVMREQKELWFSRHPGWPYDIMQACL
EYCMLDVVVTEQLAFTILHNYDVYFKKELGFIGDFNIFERPTIPSNTHALWKQLAFKEYSSRRSVNHDPASTSQRKPRLD
PRYVAQLYSPHRLMFKYIRQALRGGRCYPTHFGPFYEPVFVFDICGMYASALTHPLPHGPPLDPKFTADHVDRLNDILAK
SGTISYFDPRIKPSILKVEAHPPPIEDLDPLPPICSRRGGRLVWTNESLHDEVITVIDIITLHNRGWTVKVLHDPMNVVF
KEWRTICAEYVGKNIRAKEKADREGNEIMRSISKLLSNALYGAFATNMDTTKVVFEQDLTKDDLEKIQFGELEVNHVTIL
NDPSFGGYTIESINSLFQQNYLQQHFNPPLSEQDLCDDELPSKDENQLTESPSLEDFDEELQDLNSGAYIPADTDHAHFA
SANTTEFKPLTLMDAPAEAVTVLHLERSDQLVENNRYATQLACFVLGWSRAFFSEWAEIIHGPDRGIHPHDRPMRSLYGD
TDSIFLTASGYERMLTRGAHRIKSKDTKLIFDPDEPQLTWACECDIKCKLCKADTFSSESIFLAPKLYALKDARCTQCGH
VGIGKLRAKGHPGEELVYDTLLRCWQRSEEERLTGKTTTPELSTSREIFKKTLLNKVSRYEPFTLHNEKLTRVLRPWKDM
TLYPVGSTLHPYNNANPNPRNEKEVRLVEDFSNDDPMAPLKNAHGVIDPAWRIYRGWRPTNAENYAEEDEAGDEEEDEDS
SSGSSSDESEGEADNSQDPLDTIDPTDLINMIDLDPLTEISAEDCADLLRFLESDNHEWSI
>Pigeon_adenovirus_1_DNA_PolB
MAASALSRRGRRPRAPAPAPAPLPPTLLGPEASQRLRLRGPGASGDARRFFRAPTTDRQGLTRAVFYYQNQPVKVLTAPF
ETGLRKFLRTHRFLVGRSPYSKHYDRFDYAWYARDPAVRLLHFRPRFVGLLLFRGYQLSVRRLSPRPHDEGAGEEEEEEG
EEASPPVLPPMLLVRLDGRWLWAALSAVHKCPRCGLAWSRRHVCNVSRAAFYHHVNHDGREHWQHVYFRCPAASPQTRLL
FLTYDIETYTAYQTRGKRLRPFMLCFKLSGDPGLVAQAERIARLDDALQPLDGGYYWLDARPGVVARRFRQYRHRLQVEF
ARRLVDRFCRHNSAYVQRLMREGGYESRYDVPHELFREPQEPLALPEDFYSVDVVILGHNISKFDELLLAAEFVENRQDF
PRAAQCVRAFMPRVGRLLFNDVRFSMPNPRFRRRDPERLERWALGQLHVADEADVHVRFMVRDTCQLTSGASLARAASAY
ALELCKGHCAYEAINELYSFGRYDSDPDGFPVERYWESPQALQEQRDLWRQRHPDRPYDLVRACLEYCMQDVLVTERLAH
VLYDNYDAYYRRELGMLGRFNIFERPTIPSNTHAFWKQVTFSAYVKRRRQRRPDGADRREKLSPDYLAEVYAPHQAMFKY
IRQALRGGRCYPTVLGPYAHPVYVFDICGMYASALTHPMPHGMPLHPLDVRDHVDFLNRLLVDPAPLSYFDERIKPSILK
IDATPPPIEDLDPLPPLCTRRGGRLVWTNEPLYDEVVVVVDIVTLHNRGWRVRVRQDPMNVVFPRWETLCAEYVAKNIAA
KEKADQEKNEVLRSISKMLSNALYGAFATNMDATSVRFEQDLTDGEMRDIWDGVKVVKQVTYLCDPSLHDRPVVAGPAVG
AAATTAAAVVVSGNSLPPTSPRSVRIFPPSLTEVNDDEDVENEGSDDDGDGEAALLRVDRELEAAAMRGPFIPPPGEDPA
SVAHAAANDVRPKPLHLADADAAAVTVLHLERLDKLVDNHRYATQLACFVLGWSRAFFSEWAEILHEPDRGVHPHRRPAR
SLYGDTDSLFVTASGYERMRTRGRHRIKGPGTRLTYDPEHPALYWACECDIKCKKCGADTYSSEAVFLAPKLYGLKDAVC
TDPACGHVGQGKIRSKGHKQAELIYDTLLKCWNKREDEAYGAVSRQPELYTRRNIFKTTLLNKVSRYEPFSIHAERLVRV
LRPWQEPTLYAHGDFLYPYDLLHPNPRALGDRLVREDRVCPDAEPLAPLRLLSASLPALDGSRA
>H._salinus_reverse_transcriptase
MVNSYSECFDQIAGFQPLYKGYREARKGKRYSGEVLGFSKNLEENIHELSDKLLVGSYRPKGFKEFKLYDPKEREISAPY
FRDRVVHRSLHQSLEPFFDNKFIEHSFACRKGKGTHAGVRQAQSFMRKQDSSYFLKCDVKSYFDSVDHRILLEILSRQIR
DERITDLVEVILSDPGERGLPIGTLYSQLFANVYLNEFDHFVKQGLQAEYYVRYMDDFVFFSDSKQRLHELREASQGYLK
SRLNLKLPYSKTSLEPAGKGLTFLGYRIFPGHRKLRKRNKKKFKHRLKTQKQALSRDEIDFSELKASIDSWKGHAQHADT
EELKKKYIGEL
>N._constans_Reverse_transcriptase
MVNSFSKDFETVAGFQPLYKGYKKARKGKRYSSEVLAFSESLEDNLFDLSNDLLTQSYCPKGFKEFKLFDPKEREIKAPY
FRDRIVHRSLHISLEPFFDKRFIEHSYACRKGKGTHAGVDKAQEFMNKSDAEYFLKCDVEDYFGSVDHKILTDMLDRKIR
DDRIVDLVRTILADSGDKGMPIGTLYSQLFANIYLNKFDHFVKQSLQADYYVRYMDDFVFFSDSKQRLHQLREASKGFLR
KELDLSLPFSKTTLEPIQKGLIFLGYRIFPNHRKLRKRNKLGFKERHGKQRSELQRGELTFSELRDSIESWKGHAEHADT
ENLCENFLGSLS
>D._thermophila_Reverse_transcriptase
MAKTHNNLYPLIYDFENLYRAYLKARRNKRYQQEVLAFTANLEENLLQIQNELIWKTYRTGPYRFFYVHDPKTRLVAALP
FKDRVVQHALCNIIEPIFESRFIYDSYACRVGKGTHAGADRVTQFLRIAQRKWERVYCLKGDIAQYFPSINHAILKAIIR
KRITCPDTLWLIDEIIDSGGDGSDCPRGLPIGNLTSQLWANVYLDQLDHFVKEVLRERYYVRYMDDFVIIGGDKRHLWEV
KKEIEGFLADKLDLRLNDKTGVWPISQGIDFLGYRIWPTHRLVRKSSIKRMKRKLKAFQRKFREGRISLDKINATIQSWL
GHVSHANSYNLRRKLLENFVLTRGGDADEKKQRQSRG
>G._thermoleovorans_Reverse_transcriptase
MKRLGNLYEQIIDYENLWKAYLNARKNKRFRGDVLEFTHNVEENLIQIQNELIHKTYKVGKYREFYVYDPKKRLIMALPF
KDRVVQWAIYRIIEPILDKQFIYDSYACRKGKGIQKAADRLQYWLRKLDRSAEKPYYLKLDISKYFYRIDHDILMQILER
KIKDRDVLWLLETIIRSEDTKFGIPLGDHGFEQERIDGIGIPIGNLTSQLFANLYLNELDQYAKHQLHLHYYIRYMDDIV
ILSEDKKELRDVLEELNIFLQSELRLQLNNKTAIRPISTGIEFVGYRIWPTHRKLKKKTAKKMKRRLRYLKRAYARGEVS
ADEVRSTLMSYLGYMKHADCHRLRQKVLKNFVLKRGV
>E._coli_Reverse_transcriptase
MYQKIIDFDNLHAAAMACRNGKRRSPAALRYFSRLEENLFDAHNHLISRTYQPGEYEQFYVYEPKQRLISAPRFADRVIH
RAIINVLEPVMDWRFIFDSYACRKGKGAHAGADRVQRFMRIVKRNHGAVYCLKADISKYFASIRHAELKEMLARHINCQD
TLNLLGLIIDSSPGAPGVGIPLGNLTSQLFANMYLHELDRFVKHELRERYYCRYMDDFIVVSHDKAHLAEIRKRIEHFLW
ARLGLQTNSKTQIFPIGKHGGRALDFLGYRIYPTHRLLRKCSVKRIKYKLRRMREGLATGVITLQQCKPAIQSWIAHASH
ANTYRLRKSLFSEPMTKGAKNDKNISARRHLSL
>V._cyclitrophicus_Reverse_transcriptase
MYEEIVSFDNLMLAASEAAKGKRYKAPIMSYMANVEENVINTQNHLVWGSYTPSPHRQFFVFEPKKRLISAPPFADRVVH
HAIHKVVEPVIDKRFIHDSYACRAGKGTHKGVSRAQKFMRIVKRNHGRVYVFKADISKYFDSINHNTLKHILSRHINCPR
TYSLLCAIVDGPNPKSERLGVGIPIGNLTSQLFANLYLNELDQYVKHSLREKYYIRYMDDFVIIHHDKAHLQRVRADVER
WLFENLQLKTNHKTQVFPVSKHRGRSLDFLGYRLYTTHKLMRKCTEKRMRYKIKRLREKYEEGLISQEEVRSVIASYVGC
AKHASAHGLLTRVLQKPFTRKCKDECI
